# Supplementary material for: Tris[tris­(ethane-1,2-diamine)cobalt(II)] bis­[octa­cyanidomolybdate(V)] dihydrate
Source: Acta Crystallogr Sect E Struct Rep Online. 2008 Aug 13;64(Pt 9):m1154–5. doi: 10.1107/S1600536808024951 (PMC2960682; doi:10.1107/S1600536808024951)
Supplement: Supplementary file 1 [file e-64-m1154-sup1.cif]

##############################################################################
###                                                                        ###
###        Electronic paper (Acta Crystallographica Section E)             ###
###                                                                        ###
##############################################################################
#                                                                            #
# This CIF contains the data in a paper accepted for publication in Acta     #
# Crystallographica Section E. It conforms to the requirements of Notes      #
# for Authors for Section E, and has been peer reviewed under the auspices   #
# of the IUCr Commission on Journals.                                        #
#                                                                            #
# Full details of the Crystallographic Information File format               #
# are given in the paper "The Crystallographic Information File (CIF):       #
# a New Standard Archive File for Crystallography" by S. R. Hall, F. H.      #
# Allen and I. D. Brown [Acta Cryst. (1991), A47, 655-685].                  #
#                                                                            #
# The current version of the core CIF dictionary is obtainable from          #
# ftp://ftp.iucr.org/pub/cif_core.dic. The current version number is 2.4.    #
#                                                                            #
# Software is freely available for graphical display of the structure(s) in  #
# this CIF.  For information consult the CIF home page http://www.iucr.org/  #
# cif/home.html                                                              #
#                                                                            #
# This file may be used for bona fide research purposes within the           #
# scientific community so long as proper attribution is given to the journal # 
# article from which it was obtained.                                        #
#                                                                            #
##############################################################################
                                             
data_global
_audit_creation_method     '?'
_journal_date_recd_electronic     2008-06-12
_journal_date_accepted     2008-08-03
_journal_name_full     'Acta Crystallographica, Section E'
_journal_year     2008
_journal_volume     64
_journal_issue      9
_journal_page_first     m1154
_journal_page_last     m1155
_journal_paper_category     QM
_journal_coeditor_code     SI2095
_publ_contact_author_name     'Prof. Ai-Hua Yuan'
_publ_contact_author_address
;
School of Materials Science and Engineering,
Jiangsu University of Science and Technology,
Zhenjiang, 212003, P.R. China
;
_publ_contact_author_email     aihuayuan@163.com
_publ_contact_author_fax     ?
_publ_contact_author_phone     ?
_publ_section_title
;
Tris[tris(ethane-1,2-diamine)cobalt(II)] bis[octacyanidomolybdate(V)] dihydrate
;
loop_
    _publ_author_name
    _publ_author_footnote
    _publ_author_address
    'Chu, Chao-Xia' .
;
School of Materials Science and Engineering,
Jiangsu University of Science and Technology,
Zhenjiang 212003, People's Republic of China
;
    'Zhou, Hu' .
;
School of Materials Science and Engineering,
Jiangsu University of Science and Technology,
Zhenjiang 212003, People's Republic of China
;
    'Liu, Lang' .
;
Institute of Applied Chemistry, Xinjiang University,
Urumqi 830046, Xinjiang, People's Republic of China
;
    'Yuan, Ai-Hua' .
;
School of Materials Science and Engineering,
Jiangsu University of Science and Technology,
Zhenjiang 212003, People's Republic of China
;
_publ_section_synopsis     .
data_I
_audit_creation_method     SHELXL-97
_chemical_name_systematic
;
Tris[tris(ethane-1,2-diamine)cobalt(II)] bis[octacyanidomolybdate(V)] dihydrate
;
_chemical_name_common     ?
_chemical_formula_moiety     '3(C6 H24 Co N6 2+), 2(C8 Mo N8 3-), 2(H2 O1)'
_chemical_formula_sum     'C34 H76 Co3 Mo2 N34 O2'
_chemical_formula_iupac     '[Co (C2 H8 N2)3]3 [Mo (C N)8]2, 2H2 O'
_chemical_formula_weight     1361.96
_chemical_melting_point     ?
_symmetry_cell_setting     monoclinic
_symmetry_space_group_name_H-M     'P 21/n'
_symmetry_space_group_name_Hall     '-P 2yn'
loop_
    _symmetry_equiv_pos_as_xyz
    'x, y, z'
    '-x+1/2, y+1/2, -z+1/2'
    '-x, -y, -z'
    'x-1/2, -y-1/2, z-1/2'
_cell_length_a     9.2113(3)
_cell_length_b     30.5439(8)
_cell_length_c     11.4022(3)
_cell_angle_alpha     90.00
_cell_angle_beta     94.1380(10)
_cell_angle_gamma     90.00
_cell_volume     3199.63(16)
_cell_formula_units_Z     2
_cell_measurement_reflns_used     7571
_cell_measurement_theta_min     2.11
_cell_measurement_theta_max     26.43
_cell_measurement_temperature     153(2)
_exptl_crystal_description     block
_exptl_crystal_colour     yellow
_exptl_crystal_size_max     0.25
_exptl_crystal_size_mid     0.23
_exptl_crystal_size_min     0.18
_exptl_crystal_density_diffrn     1.414
_exptl_crystal_density_meas     ?
_exptl_crystal_density_method     'not measured'
_exptl_crystal_F_000     1398
_exptl_absorpt_coefficient_mu     1.200
_exptl_absorpt_correction_type     'multi-scan'
_exptl_absorpt_process_details     '(SADABS; Bruker, 2000)'
_exptl_absorpt_correction_T_min     0.7535
_exptl_absorpt_correction_T_max     0.8130
_exptl_special_details
;
;
_diffrn_ambient_temperature     153(2)
_diffrn_radiation_type     'MoK\a'
_diffrn_radiation_wavelength     0.71073
_diffrn_radiation_source     'sealed tube'
_diffrn_radiation_monochromator     'graphite'
_diffrn_measurement_device_type     'Bruker SMART CCD'
_diffrn_measurement_method     '\f and \w'
_diffrn_detector_area_resol_mean     ?
_diffrn_reflns_number     27139
_diffrn_reflns_av_R_equivalents     0.0536
_diffrn_reflns_av_sigmaI/netI     0.0562
_diffrn_reflns_theta_min     3.02
_diffrn_reflns_theta_max     26.00
_diffrn_reflns_theta_full     26.00
_diffrn_measured_fraction_theta_max     0.978
_diffrn_measured_fraction_theta_full     0.978
_diffrn_reflns_limit_h_min     -11
_diffrn_reflns_limit_h_max     11
_diffrn_reflns_limit_k_min     -37
_diffrn_reflns_limit_k_max     37
_diffrn_reflns_limit_l_min     -14
_diffrn_reflns_limit_l_max     14
_diffrn_standards_number     ?
_diffrn_standards_interval_count     ?
_diffrn_standards_interval_time     ?
_diffrn_standards_decay_%     ?
_refine_special_details
;
Refinement of <i>F</i>^2^ against ALL reflections. The weighted <i>R</i>-factor
<i>wR</i> and goodness of fit <i>S</i> are based on <i>F</i>^2^, conventional
<i>R</i>-factors <i>R</i> are based on <i>F</i>, with <i>F</i> set to zero for
negative <i>F</i>^2^. The threshold expression of <i>F</i>^2^ >
\s(<i>F</i>^2^) is used only for calculating <i>R</i>-factors(gt) <i>etc</i>.
and is not relevant to the choice of reflections for refinement.
<i>R</i>-factors based on <i>F</i>^2^ are statistically about twice as large
as those based on <i>F</i>, and <i>R</i>- factors based on ALL data will be
even larger.
;
_reflns_number_total     6276
_reflns_number_gt     4952
_reflns_threshold_expression     I>2\s(I)
_refine_ls_structure_factor_coef     Fsqd
_refine_ls_matrix_type     full
_refine_ls_R_factor_all     0.0645
_refine_ls_R_factor_gt     0.0474
_refine_ls_wR_factor_gt     0.0974
_refine_ls_wR_factor_ref     0.1010
_refine_ls_goodness_of_fit_ref     1.062
_refine_ls_restrained_S_all     1.061
_refine_ls_number_reflns     6276
_refine_ls_number_parameters     415
_refine_ls_number_restraints     56
_refine_ls_hydrogen_treatment     constr
_refine_ls_weighting_scheme     calc
_refine_ls_weighting_details
                      'w=1/[\s^2^(Fo^2^)+(0.0504P)^2^] where P=(Fo^2^+2Fc^2^)/3'
_atom_sites_solution_hydrogens     geom
_atom_sites_solution_primary     direct
_atom_sites_solution_secondary     difmap
_refine_ls_shift/su_max     0.000
_refine_ls_shift/su_mean     0.000
_refine_diff_density_max     0.417
_refine_diff_density_min     -0.551
_refine_ls_extinction_method     none
_refine_ls_extinction_coef     ?
loop_
    _atom_type_symbol
    _atom_type_description
    _atom_type_scat_dispersion_real
    _atom_type_scat_dispersion_imag
    _atom_type_scat_source
    'C' 'C' 0.0033 0.0016
                         'International Tables Vol C Tables 4.2.6.8 and 6.1.1.4'
    'H' 'H' 0.0000 0.0000
                         'International Tables Vol C Tables 4.2.6.8 and 6.1.1.4'
    'N' 'N' 0.0061 0.0033
                         'International Tables Vol C Tables 4.2.6.8 and 6.1.1.4'
    'O' 'O' 0.0106 0.0060
                         'International Tables Vol C Tables 4.2.6.8 and 6.1.1.4'
    'Co' 'Co' 0.3494 0.9721
                         'International Tables Vol C Tables 4.2.6.8 and 6.1.1.4'
    'Mo' 'Mo' -1.6832 0.6857
                         'International Tables Vol C Tables 4.2.6.8 and 6.1.1.4'
_computing_data_collection     'SMART (Bruker, 2000)'
_computing_cell_refinement     'SAINT (Bruker, 2000)'
_computing_data_reduction     'SAINT (Bruker, 2000)'
_computing_structure_solution     'SHELXS97 (Sheldrick, 2008)'
_computing_structure_refinement     'SHELXL97 (Sheldrick, 2008)'
_computing_molecular_graphics     'SHELXTL (Sheldrick, 2008)'
_computing_publication_material
                            'SHELXL97 (Sheldrick, 2008) and PLATON (Spek, 2003)'
loop_
    _atom_site_type_symbol
    _atom_site_label
    _atom_site_fract_x
    _atom_site_fract_y
    _atom_site_fract_z
    _atom_site_U_iso_or_equiv
    _atom_site_adp_type
    _atom_site_calc_flag
    _atom_site_refinement_flags
    _atom_site_occupancy
    _atom_site_disorder_assembly
    _atom_site_disorder_group
    Mo Mo1 0.40449(4) 0.336480(9) 0.62354(3) 0.03307(10) Uani d . 1 . .
    C C1 0.5956(4) 0.34579(12) 0.5242(3) 0.0339(7) Uani d . 1 . .
    N N1 0.6910(3) 0.34961(9) 0.4732(3) 0.0329(6) Uani d . 1 . .
    C C2 0.3472(4) 0.37899(11) 0.4797(3) 0.0354(8) Uani d . 1 . .
    N N2 0.3071(4) 0.40123(10) 0.3965(3) 0.0374(7) Uani d . 1 . .
    C C3 0.4699(4) 0.40112(12) 0.6844(3) 0.0380(8) Uani d . 1 . .
    N N3 0.5017(4) 0.43479(9) 0.7151(3) 0.0406(8) Uani d . 1 . .
    C C4 0.2090(4) 0.36648(11) 0.6775(3) 0.0313(7) Uani d . 1 . .
    N N4 0.1008(4) 0.38188(9) 0.7010(3) 0.0385(7) Uani d . 1 . .
    C C5 0.5642(4) 0.33094(11) 0.7700(3) 0.0335(8) Uani d . 1 . .
    N N5 0.6477(4) 0.32846(11) 0.8481(3) 0.0399(7) Uani d . 1 . .
    C C6 0.3104(4) 0.29450(11) 0.7497(3) 0.0328(7) Uani d . 1 . .
    N N6 0.2601(3) 0.26949(10) 0.8135(3) 0.0341(6) Uani d . 1 . .
    C C7 0.4994(4) 0.27234(11) 0.5986(3) 0.0327(7) Uani d . 1 . .
    N N7 0.5468(3) 0.23832(10) 0.5864(3) 0.0357(7) Uani d . 1 . .
    N N8 0.1493(3) 0.28720(9) 0.4532(2) 0.0307(6) Uani d . 1 . .
    C C8 0.2437(4) 0.30333(11) 0.5112(3) 0.0327(7) Uani d . 1 . .
    Co Co1 0.44625(5) 0.313270(15) 0.15051(4) 0.03194(13) Uani d . 1 . .
    N N9 0.2527(3) 0.33083(9) 0.2003(3) 0.0327(6) Uani d . 1 . .
    H H9C 0.1911 0.3071 0.1969 0.039 Uiso calc R 1 . .
    H H9D 0.2616 0.3408 0.2766 0.039 Uiso calc R 1 . .
    C C9 0.1923(4) 0.36582(11) 0.1216(3) 0.0349(8) Uani d . 1 . .
    H H9A 0.2359 0.3943 0.1464 0.042 Uiso d R 1 . .
    H H9B 0.0854 0.3678 0.1250 0.042 Uiso d R 1 . .
    C C10 0.2286(4) 0.35532(12) 0.0022(3) 0.0323(7) Uani d . 1 . .
    H H10A 0.2033 0.3802 -0.0510 0.039 Uiso calc R 1 . .
    H H10B 0.1731 0.3293 -0.0271 0.039 Uiso calc R 1 . .
    N N10 0.3897(3) 0.34622(9) 0.0052(3) 0.0350(7) Uani d . 1 . .
    H H10C 0.4406 0.3721 0.0044 0.042 Uiso calc R 1 . .
    H H10D 0.4105 0.3301 -0.0596 0.042 Uiso calc R 1 . .
    N N11 0.3701(3) 0.25818(9) 0.0810(3) 0.0345(7) Uani d . 1 . .
    H H11C 0.2706 0.2601 0.0678 0.041 Uiso calc R 1 . .
    H H11D 0.4087 0.2537 0.0097 0.041 Uiso calc R 1 . .
    C C11 0.4077(4) 0.21994(11) 0.1607(3) 0.0327(7) Uani d . 1 . .
    H H11A 0.5070 0.2091 0.1497 0.039 Uiso calc R 1 . .
    H H11B 0.3375 0.1957 0.1457 0.039 Uiso calc R 1 . .
    C C12 0.3977(4) 0.23912(11) 0.2871(3) 0.0324(7) Uani d . 1 . .
    H H12A 0.2948 0.2453 0.3011 0.039 Uiso calc R 1 . .
    H H12B 0.4361 0.2177 0.3466 0.039 Uiso calc R 1 . .
    N N12 0.4821(3) 0.27916(9) 0.2972(2) 0.0304(6) Uani d . 1 . .
    H H12C 0.5796 0.2726 0.3091 0.036 Uiso calc R 1 . .
    H H12D 0.4554 0.2953 0.3603 0.036 Uiso calc R 1 . .
    N N13 0.6390(3) 0.29952(9) 0.1000(2) 0.0300(6) Uani d . 1 . .
    H H13C 0.6599 0.2706 0.1156 0.036 Uiso calc R 1 . .
    H H13D 0.6395 0.3037 0.0201 0.036 Uiso calc R 1 . .
    C C13 0.7505(4) 0.32704(10) 0.1603(3) 0.0333(8) Uani d . 1 . .
    H H13A 0.8376 0.3286 0.1145 0.040 Uiso calc R 1 . .
    H H13B 0.7797 0.3150 0.2391 0.040 Uiso calc R 1 . .
    C C14 0.6848(4) 0.37129(11) 0.1710(3) 0.0351(8) Uani d . 1 . .
    H H14A 0.7492 0.3900 0.2230 0.042 Uiso calc R 1 . .
    H H14B 0.6716 0.3854 0.0928 0.042 Uiso calc R 1 . .
    N N14 0.5431(3) 0.36574(9) 0.2211(3) 0.0345(7) Uani d . 1 . .
    H H14C 0.4861 0.3901 0.2053 0.041 Uiso calc R 1 . .
    H H14D 0.5563 0.3625 0.3014 0.041 Uiso calc R 1 . .
    Co Co2 0.9953(18) 0.5039(4) 0.4938(14) 0.0293(10) Uani d PD 0.50 . .
    N N15 0.8779(19) 0.4547(8) 0.5513(12) 0.029(3) Uani d PD 0.50 . .
    H H15A 0.9260 0.4286 0.5442 0.035 Uiso calc PR 0.50 . .
    H H15B 0.8607 0.4588 0.6290 0.035 Uiso calc PR 0.50 . .
    C C15 0.7350(7) 0.4548(2) 0.4745(6) 0.0330(15) Uani d PDU 0.50 . .
    H H15C 0.7487 0.4396 0.3994 0.040 Uiso calc PR 0.50 . .
    H H15D 0.6595 0.4389 0.5151 0.040 Uiso calc PR 0.50 . .
    C C16 0.6874(8) 0.5000(2) 0.4509(7) 0.0376(16) Uani d PDU 0.50 . .
    H H16A 0.6584 0.5139 0.5241 0.045 Uiso calc PR 0.50 . .
    H H16B 0.6027 0.5003 0.3924 0.045 Uiso calc PR 0.50 . .
    N N16 0.8157(18) 0.5252(7) 0.4031(15) 0.037(3) Uani d PD 0.50 . .
    H H16C 0.8045 0.5548 0.4136 0.044 Uiso calc PR 0.50 . .
    H H16D 0.8208 0.5197 0.3242 0.044 Uiso calc PR 0.50 . .
    N N17 1.0281(19) 0.4680(8) 0.3505(16) 0.031(3) Uani d PD 0.50 . .
    H H17A 1.0698 0.4407 0.3802 0.037 Uiso d PR 0.50 . .
    H H17B 0.9572 0.4652 0.3117 0.037 Uiso d PR 0.50 . .
    C C17 1.1534(9) 0.4942(2) 0.3021(6) 0.0366(16) Uani d PDU 0.50 . .
    H H17C 1.2463 0.4872 0.3471 0.044 Uiso calc PR 0.50 . .
    H H17D 1.1628 0.4866 0.2186 0.044 Uiso calc PR 0.50 . .
    C C18 1.1218(8) 0.5402(2) 0.3126(6) 0.0364(16) Uani d PDU 0.50 . .
    H H18A 1.0262 0.5469 0.2711 0.044 Uiso calc PR 0.50 . .
    H H18B 1.1969 0.5577 0.2759 0.044 Uiso calc PR 0.50 . .
    N N18 1.119(2) 0.5524(8) 0.4429(15) 0.046(6) Uani d PD 0.50 . .
    H H18C 1.0773 0.5793 0.4531 0.055 Uiso calc PR 0.50 . .
    H H18D 1.2108 0.5518 0.4810 0.055 Uiso calc PR 0.50 . .
    N N19 1.1687(17) 0.4768(7) 0.5739(13) 0.033(4) Uani d PD 0.50 . .
    H H19A 1.1711 0.4470 0.5628 0.040 Uiso calc PR 0.50 . .
    H H19B 1.2538 0.4892 0.5523 0.040 Uiso calc PR 0.50 . .
    C C19 1.1358(9) 0.4890(2) 0.6990(8) 0.045(2) Uani d PDU 0.50 . .
    H H19C 1.0650 0.4676 0.7262 0.054 Uiso calc PR 0.50 . .
    H H19D 1.2267 0.4858 0.7502 0.054 Uiso calc PR 0.50 . .
    C C20 1.0790(9) 0.5325(2) 0.7165(8) 0.047(2) Uani d PDU 0.50 . .
    H H20A 1.1496 0.5551 0.6956 0.057 Uiso calc PR 0.50 . .
    H H20B 1.0564 0.5368 0.7993 0.057 Uiso calc PR 0.50 . .
    N N20 0.9413(19) 0.5345(9) 0.6346(16) 0.032(4) Uani d PD 0.50 . .
    H H20C 0.9271 0.5615 0.6229 0.038 Uiso d PR 0.50 . .
    H H20D 0.8796 0.5215 0.6781 0.038 Uiso d PR 0.50 . .
    O O1 0.9811(9) 0.5154(2) 0.0352(6) 0.055(2) Uani d P 0.40 . .
    H H1A 1.0629 0.5055 0.0173 0.066 Uiso d PR 0.40 . .
    H H1B 0.9246 0.5179 -0.0268 0.066 Uiso d PR 0.40 . .
    O O2 0.0345(9) 0.6253(3) 0.6065(6) 0.0315(17) Uani d P 0.30 . .
    H H2A 0.0124 0.6518 0.5917 0.038 Uiso d PR 0.30 . .
    H H2B -0.0393 0.6092 0.5896 0.038 Uiso d PR 0.30 . .
    O O3 0.4984(11) 0.4328(3) 0.9766(8) 0.048(2) Uani d P 0.30 . .
    H H3D 0.4504 0.4525 0.9384 0.058 Uiso d PR 0.30 . .
    H H3C 0.5859 0.4412 0.9908 0.058 Uiso d PR 0.30 . .
loop_
    _atom_site_aniso_label
    _atom_site_aniso_U_11
    _atom_site_aniso_U_22
    _atom_site_aniso_U_33
    _atom_site_aniso_U_12
    _atom_site_aniso_U_13
    _atom_site_aniso_U_23
    Mo1 0.03407(18) 0.02993(16) 0.03468(17) -0.00118(12) -0.00121(12)
                                                                     0.00009(12)
    C1 0.0324(19) 0.0422(19) 0.0274(17) -0.0018(15) 0.0042(14) -0.0041(15)
    N1 0.0323(16) 0.0348(15) 0.0314(15) -0.0073(12) 0.0012(13) 0.0006(12)
    C2 0.042(2) 0.0281(16) 0.0366(19) -0.0046(14) 0.0066(16) 0.0034(15)
    N2 0.0466(19) 0.0355(15) 0.0317(16) 0.0061(13) 0.0142(14) 0.0055(13)
    C3 0.043(2) 0.0377(19) 0.0322(19) -0.0108(16) -0.0009(16) -0.0008(15)
    N3 0.0393(18) 0.0302(16) 0.0505(19) -0.0123(13) -0.0100(14) -0.0040(14)
    C4 0.037(2) 0.0283(16) 0.0288(17) 0.0002(14) 0.0031(14) 0.0001(14)
    N4 0.0437(19) 0.0296(14) 0.0425(18) 0.0004(13) 0.0057(14) -0.0006(13)
    C5 0.0323(19) 0.0338(17) 0.0343(19) 0.0010(14) 0.0029(15) -0.0022(15)
    N5 0.0345(17) 0.0517(18) 0.0333(16) 0.0051(14) 0.0015(14) 0.0048(14)
    C6 0.0351(19) 0.0343(17) 0.0282(17) -0.0028(15) -0.0027(14) -0.0049(15)
    N6 0.0363(17) 0.0363(15) 0.0290(15) -0.0033(13) -0.0023(12) -0.0003(13)
    C7 0.0355(19) 0.0335(18) 0.0284(17) -0.0013(14) -0.0022(14) 0.0047(14)
    N7 0.0304(16) 0.0426(17) 0.0325(16) 0.0137(13) -0.0092(12) -0.0091(13)
    N8 0.0246(14) 0.0328(14) 0.0336(15) -0.0002(11) -0.0044(12) -0.0045(12)
    C8 0.0338(19) 0.0347(17) 0.0297(17) 0.0036(14) 0.0041(14) -0.0001(14)
    Co1 0.0350(3) 0.0350(2) 0.0252(2) -0.00011(19) -0.00237(18) -0.00180(19)
    N9 0.0306(16) 0.0331(14) 0.0340(15) 0.0076(12) 0.0004(12) 0.0029(12)
    C9 0.0355(19) 0.0327(17) 0.0363(19) 0.0052(15) 0.0015(15) -0.0089(15)
    C10 0.0300(18) 0.0378(18) 0.0282(18) 0.0065(14) -0.0040(13) -0.0036(14)
    N10 0.0396(17) 0.0286(14) 0.0366(16) 0.0045(12) 0.0016(13) 0.0021(12)
    N11 0.0402(18) 0.0293(14) 0.0327(15) -0.0047(12) -0.0059(12) -0.0090(12)
    C11 0.0361(19) 0.0322(16) 0.0288(17) -0.0001(14) -0.0046(14) 0.0002(14)
    C12 0.0277(18) 0.0329(17) 0.0354(18) 0.0018(13) -0.0069(14) 0.0068(14)
    N12 0.0320(15) 0.0283(13) 0.0295(14) 0.0054(11) -0.0066(11) 0.0006(12)
    N13 0.0299(15) 0.0325(14) 0.0272(14) 0.0038(11) -0.0016(11) 0.0003(12)
    C13 0.0350(19) 0.0296(16) 0.0343(18) -0.0158(14) -0.0041(14) 0.0134(14)
    C14 0.037(2) 0.0371(18) 0.0306(18) -0.0040(15) -0.0026(15) 0.0032(15)
    N14 0.0287(16) 0.0349(15) 0.0392(17) 0.0006(12) -0.0018(13) 0.0020(13)
    Co2 0.0417(17) 0.014(3) 0.033(3) -0.001(2) 0.0104(15) 0.007(2)
    N15 0.033(7) 0.021(7) 0.034(6) -0.008(4) 0.013(5) -0.007(4)
    C15 0.033(4) 0.027(3) 0.041(4) -0.007(3) 0.019(3) -0.008(3)
    C16 0.033(4) 0.036(4) 0.043(4) 0.001(3) -0.005(3) -0.003(3)
    N16 0.051(7) 0.032(5) 0.025(6) 0.000(4) -0.004(5) 0.004(5)
    N17 0.015(7) 0.033(6) 0.042(6) 0.002(5) -0.011(5) -0.014(5)
    C17 0.047(4) 0.033(4) 0.031(4) -0.001(3) 0.012(3) 0.002(3)
    C18 0.027(4) 0.039(4) 0.042(4) -0.010(3) -0.002(3) 0.011(3)
    N18 0.039(8) 0.025(7) 0.078(11) -0.012(4) 0.029(7) -0.019(6)
    N19 0.037(6) 0.035(6) 0.028(7) -0.008(4) -0.003(4) 0.010(4)
    C19 0.040(4) 0.025(3) 0.067(6) 0.002(3) -0.014(4) 0.006(4)
    C20 0.039(5) 0.042(4) 0.063(5) 0.015(3) 0.014(4) 0.014(4)
    N20 0.018(7) 0.033(4) 0.042(6) 0.010(5) -0.010(5) -0.004(4)
    O1 0.058(5) 0.056(4) 0.048(4) -0.020(4) -0.016(4) 0.013(3)
    O2 0.033(4) 0.037(4) 0.024(4) -0.004(3) 0.003(3) 0.013(3)
    O3 0.055(6) 0.041(5) 0.049(5) -0.010(4) 0.011(4) 0.009(4)
_geom_special_details
;
All e.s.d.'s (except the e.s.d. in the dihedral angle between two l.s. planes)
are estimated using the full covariance matrix. The cell e.s.d.'s are taken
into account individually in the estimation of e.s.d.'s in distances, angles
and torsion angles; correlations between e.s.d.'s in cell parameters are only
used when they are defined by crystal symmetry. An approximate (isotropic)
treatment of cell e.s.d.'s is used for estimating e.s.d.'s involving l.s.
planes.
;
loop_
    _geom_bond_atom_site_label_1
    _geom_bond_atom_site_label_2
    _geom_bond_site_symmetry_2
    _geom_bond_distance
    _geom_bond_publ_flag
    Mo1 C2 . 2.128(4) ?
    Mo1 C8 . 2.142(4) ?
    Mo1 C4 . 2.150(4) ?
    Mo1 C5 . 2.151(4) ?
    Mo1 C6 . 2.155(4) ?
    Mo1 C3 . 2.164(4) ?
    Mo1 C7 . 2.172(3) ?
    Mo1 C1 . 2.179(4) ?
    C1 N1 . 1.095(5) ?
    C2 N2 . 1.204(5) ?
    C3 N3 . 1.119(4) ?
    C4 N4 . 1.151(5) ?
    C5 N5 . 1.137(5) ?
    C6 N6 . 1.173(5) ?
    C7 N7 . 1.140(4) ?
    N8 C8 . 1.163(4) ?
    Co1 N13 . 1.952(3) ?
    Co1 N11 . 1.968(3) ?
    Co1 N10 . 1.976(3) ?
    Co1 N14 . 1.977(3) ?
    Co1 N12 . 1.978(3) ?
    Co1 N9 . 1.983(3) ?
    N9 C9 . 1.478(4) ?
    N9 H9C . 0.9200 ?
    N9 H9D . 0.9200 ?
    C9 C10 . 1.460(5) ?
    C9 H9A . 0.9900 ?
    C9 H9B . 0.9900 ?
    C10 N10 . 1.507(4) ?
    C10 H10A . 0.9900 ?
    C10 H10B . 0.9900 ?
    N10 H10C . 0.9200 ?
    N10 H10D . 0.9200 ?
    N11 C11 . 1.505(4) ?
    N11 H11C . 0.9200 ?
    N11 H11D . 0.9200 ?
    C11 C12 . 1.565(5) ?
    C11 H11A . 0.9900 ?
    C11 H11B . 0.9900 ?
    C12 N12 . 1.450(4) ?
    C12 H12A . 0.9900 ?
    C12 H12B . 0.9900 ?
    N12 H12C . 0.9200 ?
    N12 H12D . 0.9200 ?
    N13 C13 . 1.460(4) ?
    N13 H13C . 0.9200 ?
    N13 H13D . 0.9200 ?
    C13 C14 . 1.489(5) ?
    C13 H13A . 0.9900 ?
    C13 H13B . 0.9900 ?
    C14 N14 . 1.472(5) ?
    C14 H14A . 0.9900 ?
    C14 H14B . 0.9900 ?
    N14 H14C . 0.9200 ?
    N14 H14D . 0.9200 ?
    Co2 Co2 3_766 0.290(16) ?
    Co2 N20 . 1.95(2) ?
    Co2 N19 . 1.966(12) ?
    Co2 N18 . 1.98(2) ?
    Co2 N15 . 1.990(18) ?
    Co2 N16 . 1.994(15) ?
    Co2 N17 . 2.010(19) ?
    N15 C15 . 1.528(17) ?
    N15 H15A . 0.9200 ?
    N15 H15B . 0.9200 ?
    C15 C16 . 1.468(8) ?
    C15 H15C . 0.9900 ?
    C15 H15D . 0.9900 ?
    C16 N16 . 1.542(17) ?
    C16 H16A . 0.9900 ?
    C16 H16B . 0.9900 ?
    N16 H16C . 0.9200 ?
    N16 H16D . 0.9200 ?
    N17 C17 . 1.540(18) ?
    N17 H17A . 0.968 ?
    N17 H17B . 0.767 ?
    C17 C18 . 1.441(9) ?
    C17 H17C . 0.9900 ?
    C17 H17D . 0.9900 ?
    C18 N18 . 1.534(16) ?
    C18 H18A . 0.9900 ?
    C18 H18B . 0.9900 ?
    N18 H18C . 0.9200 ?
    N18 H18D . 0.9200 ?
    N19 C19 . 1.526(12) ?
    N19 H19A . 0.9200 ?
    N19 H19B . 0.9200 ?
    C19 C20 . 1.445(8) ?
    C19 H19C . 0.9900 ?
    C19 H19D . 0.9900 ?
    C20 N20 . 1.522(11) ?
    C20 H20A . 0.9900 ?
    C20 H20B . 0.9900 ?
    N20 H20C . 0.845 ?
    N20 H20D . 0.876 ?
    O1 O1 3_765 1.299(16) ?
    O1 H1A . 0.85 ?
    O1 H1B . 0.85 ?
    O2 H2A . 0.85 ?
    O2 H2B . 0.85 ?
    O3 H3D . 0.85 ?
    O3 H3C . 0.85 ?
loop_
    _geom_angle_atom_site_label_1
    _geom_angle_atom_site_label_2
    _geom_angle_atom_site_label_3
    _geom_angle_site_symmetry_1
    _geom_angle_site_symmetry_3
    _geom_angle
    _geom_angle_publ_flag
    C2 Mo1 C8 . . 72.86(13) ?
    C2 Mo1 C4 . . 78.12(14) ?
    C8 Mo1 C4 . . 79.35(13) ?
    C2 Mo1 C5 . . 139.82(14) ?
    C8 Mo1 C5 . . 146.29(13) ?
    C4 Mo1 C5 . . 110.56(13) ?
    C2 Mo1 C6 . . 141.99(14) ?
    C8 Mo1 C6 . . 79.84(13) ?
    C4 Mo1 C6 . . 71.15(13) ?
    C5 Mo1 C6 . . 73.77(13) ?
    C2 Mo1 C3 . . 74.81(13) ?
    C8 Mo1 C3 . . 141.97(14) ?
    C4 Mo1 C3 . . 74.87(14) ?
    C5 Mo1 C3 . . 70.36(14) ?
    C6 Mo1 C3 . . 116.44(13) ?
    C2 Mo1 C7 . . 121.95(13) ?
    C8 Mo1 C7 . . 76.28(13) ?
    C4 Mo1 C7 . . 140.82(13) ?
    C5 Mo1 C7 . . 76.81(13) ?
    C6 Mo1 C7 . . 74.67(13) ?
    C3 Mo1 C7 . . 139.42(14) ?
    C2 Mo1 C1 . . 71.62(14) ?
    C8 Mo1 C1 . . 107.49(13) ?
    C4 Mo1 C1 . . 144.87(13) ?
    C5 Mo1 C1 . . 83.18(13) ?
    C6 Mo1 C1 . . 143.45(14) ?
    C3 Mo1 C1 . . 80.26(14) ?
    C7 Mo1 C1 . . 72.66(13) ?
    N1 C1 Mo1 . . 178.5(3) ?
    N2 C2 Mo1 . . 175.7(3) ?
    N3 C3 Mo1 . . 178.9(4) ?
    N4 C4 Mo1 . . 176.5(3) ?
    N5 C5 Mo1 . . 179.1(3) ?
    N6 C6 Mo1 . . 175.8(3) ?
    N7 C7 Mo1 . . 178.7(3) ?
    N8 C8 Mo1 . . 175.3(3) ?
    N13 Co1 N11 . . 90.15(13) ?
    N13 Co1 N10 . . 93.03(12) ?
    N11 Co1 N10 . . 91.88(12) ?
    N13 Co1 N14 . . 84.34(12) ?
    N11 Co1 N14 . . 174.03(13) ?
    N10 Co1 N14 . . 90.71(13) ?
    N13 Co1 N12 . . 92.07(12) ?
    N11 Co1 N12 . . 85.60(12) ?
    N10 Co1 N12 . . 174.32(13) ?
    N14 Co1 N12 . . 92.28(12) ?
    N13 Co1 N9 . . 176.73(12) ?
    N11 Co1 N9 . . 92.57(13) ?
    N10 Co1 N9 . . 85.07(12) ?
    N14 Co1 N9 . . 93.01(12) ?
    N12 Co1 N9 . . 89.96(12) ?
    C9 N9 Co1 . . 109.2(2) ?
    C9 N9 H9C . . 109.8 ?
    Co1 N9 H9C . . 109.8 ?
    C9 N9 H9D . . 109.8 ?
    Co1 N9 H9D . . 109.8 ?
    H9C N9 H9D . . 108.3 ?
    C10 C9 N9 . . 107.8(3) ?
    C10 C9 H9A . . 110.1 ?
    N9 C9 H9A . . 109.5 ?
    C10 C9 H9B . . 110.2 ?
    N9 C9 H9B . . 110.7 ?
    H9A C9 H9B . . 108.6 ?
    C9 C10 N10 . . 108.1(3) ?
    C9 C10 H10A . . 110.1 ?
    N10 C10 H10A . . 110.1 ?
    C9 C10 H10B . . 110.1 ?
    N10 C10 H10B . . 110.1 ?
    H10A C10 H10B . . 108.4 ?
    C10 N10 Co1 . . 108.2(2) ?
    C10 N10 H10C . . 110.1 ?
    Co1 N10 H10C . . 110.1 ?
    C10 N10 H10D . . 110.1 ?
    Co1 N10 H10D . . 110.1 ?
    H10C N10 H10D . . 108.4 ?
    C11 N11 Co1 . . 111.1(2) ?
    C11 N11 H11C . . 109.4 ?
    Co1 N11 H11C . . 109.4 ?
    C11 N11 H11D . . 109.4 ?
    Co1 N11 H11D . . 109.4 ?
    H11C N11 H11D . . 108.0 ?
    N11 C11 C12 . . 103.9(3) ?
    N11 C11 H11A . . 111.0 ?
    C12 C11 H11A . . 111.0 ?
    N11 C11 H11B . . 111.0 ?
    C12 C11 H11B . . 111.0 ?
    H11A C11 H11B . . 109.0 ?
    N12 C12 C11 . . 108.8(3) ?
    N12 C12 H12A . . 109.9 ?
    C11 C12 H12A . . 109.9 ?
    N12 C12 H12B . . 109.9 ?
    C11 C12 H12B . . 109.9 ?
    H12A C12 H12B . . 108.3 ?
    C12 N12 Co1 . . 108.7(2) ?
    C12 N12 H12C . . 109.9 ?
    Co1 N12 H12C . . 109.9 ?
    C12 N12 H12D . . 109.9 ?
    Co1 N12 H12D . . 109.9 ?
    H12C N12 H12D . . 108.3 ?
    C13 N13 Co1 . . 111.2(2) ?
    C13 N13 H13C . . 109.4 ?
    Co1 N13 H13C . . 109.4 ?
    C13 N13 H13D . . 109.4 ?
    Co1 N13 H13D . . 109.4 ?
    H13C N13 H13D . . 108.0 ?
    N13 C13 C14 . . 106.6(3) ?
    N13 C13 H13A . . 110.4 ?
    C14 C13 H13A . . 110.4 ?
    N13 C13 H13B . . 110.4 ?
    C14 C13 H13B . . 110.4 ?
    H13A C13 H13B . . 108.6 ?
    N14 C14 C13 . . 107.7(3) ?
    N14 C14 H14A . . 110.2 ?
    C13 C14 H14A . . 110.2 ?
    N14 C14 H14B . . 110.2 ?
    C13 C14 H14B . . 110.2 ?
    H14A C14 H14B . . 108.5 ?
    C14 N14 Co1 . . 108.8(2) ?
    C14 N14 H14C . . 109.9 ?
    Co1 N14 H14C . . 109.9 ?
    C14 N14 H14D . . 109.9 ?
    Co1 N14 H14D . . 109.9 ?
    H14C N14 H14D . . 108.3 ?
    N20 Co2 N19 . . 93.8(10) ?
    N20 Co2 N18 . . 94.0(9) ?
    N19 Co2 N18 . . 89.1(13) ?
    N20 Co2 N15 . . 85.0(12) ?
    N19 Co2 N15 . . 88.3(8) ?
    N18 Co2 N15 . . 177.2(13) ?
    N20 Co2 N16 . . 91.1(8) ?
    N19 Co2 N16 . . 173.6(15) ?
    N18 Co2 N16 . . 94.5(8) ?
    N15 Co2 N16 . . 88.1(12) ?
    N20 Co2 N17 . . 172.8(15) ?
    N19 Co2 N17 . . 89.0(8) ?
    N18 Co2 N17 . . 92.6(11) ?
    N15 Co2 N17 . . 88.4(8) ?
    N16 Co2 N17 . . 85.6(11) ?
    C15 N15 Co2 . . 106.0(12) ?
    C15 N15 H15A . . 110.5 ?
    Co2 N15 H15A . . 110.5 ?
    C15 N15 H15B . . 110.5 ?
    Co2 N15 H15B . . 110.5 ?
    H15A N15 H15B . . 108.7 ?
    C16 C15 N15 . . 109.8(10) ?
    C16 C15 H15C . . 109.7 ?
    N15 C15 H15C . . 109.7 ?
    C16 C15 H15D . . 109.7 ?
    N15 C15 H15D . . 109.7 ?
    H15C C15 H15D . . 108.2 ?
    C15 C16 N16 . . 108.0(9) ?
    C15 C16 H16A . . 110.1 ?
    N16 C16 H16A . . 110.1 ?
    C15 C16 H16B . . 110.1 ?
    N16 C16 H16B . . 110.1 ?
    H16A C16 H16B . . 108.4 ?
    C16 N16 Co2 . . 106.4(12) ?
    C16 N16 H16C . . 110.4 ?
    Co2 N16 H16C . . 110.4 ?
    C16 N16 H16D . . 110.4 ?
    Co2 N16 H16D . . 110.4 ?
    H16C N16 H16D . . 108.6 ?
    C17 N17 Co2 . . 99.6(12) ?
    C17 N17 H17A . . 106.5 ?
    Co2 N17 H17A . . 105.3 ?
    C17 N17 H17B . . 118.8 ?
    Co2 N17 H17B . . 111.0 ?
    H17A N17 H17B . . 113.9 ?
    C18 C17 N17 . . 108.5(10) ?
    C18 C17 H17C . . 110.0 ?
    N17 C17 H17C . . 110.0 ?
    C18 C17 H17D . . 110.0 ?
    N17 C17 H17D . . 110.0 ?
    H17C C17 H17D . . 108.4 ?
    C17 C18 N18 . . 109.5(11) ?
    C17 C18 H18A . . 109.8 ?
    N18 C18 H18A . . 109.8 ?
    C17 C18 H18B . . 109.8 ?
    N18 C18 H18B . . 109.8 ?
    H18A C18 H18B . . 108.2 ?
    C18 N18 Co2 . . 98.7(12) ?
    C18 N18 H18C . . 112.0 ?
    Co2 N18 H18C . . 112.0 ?
    C18 N18 H18D . . 112.0 ?
    Co2 N18 H18D . . 112.0 ?
    H18C N18 H18D . . 109.7 ?
    C19 N19 Co2 . . 97.0(10) ?
    C19 N19 H19A . . 112.4 ?
    Co2 N19 H19A . . 112.4 ?
    C19 N19 H19B . . 112.4 ?
    Co2 N19 H19B . . 112.4 ?
    H19A N19 H19B . . 109.9 ?
    C20 C19 N19 . . 116.9(10) ?
    C20 C19 H19C . . 108.1 ?
    N19 C19 H19C . . 108.1 ?
    C20 C19 H19D . . 108.1 ?
    N19 C19 H19D . . 108.1 ?
    H19C C19 H19D . . 107.3 ?
    C19 C20 N20 . . 104.3(12) ?
    C19 C20 H20A . . 110.9 ?
    N20 C20 H20A . . 110.9 ?
    C19 C20 H20B . . 110.9 ?
    N20 C20 H20B . . 110.9 ?
    H20A C20 H20B . . 108.9 ?
    C20 N20 Co2 . . 103.6(13) ?
    C20 N20 H20C . . 104.4 ?
    Co2 N20 H20C . . 112.5 ?
    C20 N20 H20D . . 100.3 ?
    Co2 N20 H20D . . 117.6 ?
    H20C N20 H20D . . 115.6 ?
    H1A O1 H1B . . 109.5 ?
    H2A O2 H2B . . 109.5 ?
    H3D O3 H3C . . 109.5 ?
loop_
    _geom_hbond_atom_site_label_D
    _geom_hbond_atom_site_label_H
    _geom_hbond_atom_site_label_A
    _geom_hbond_site_symmetry_A
    _geom_hbond_distance_DH
    _geom_hbond_distance_HA
    _geom_hbond_distance_DA
    _geom_hbond_angle_DHA
    N9 H9C N7 4_565 0.92 2.24 3.064(4) 148
    N11 H11C N7 4_565 0.92 2.09 2.985(4) 165
    N12 H12C N6 4_665 0.92 2.10 2.955(4) 154
    N13 H13C N8 4_665 0.92 2.55 3.138(4) 122
    N9 H9D N2 . 0.92 2.32 3.117(4) 145
    N14 H14D N1 . 0.92 2.28 3.130(5) 154
    N10 H10C O3 1_554 0.92 1.96 2.856(10) 164
    N10 H10D N5 1_554 0.92 2.49 3.125(5) 126
    N11 H11D N6 1_554 0.92 2.58 3.163(4) 122
    N13 H13D N5 1_554 0.92 2.11 3.012(4) 167
    N16 H16C N4 3_666 0.92 2.52 3.19(2) 130
    N17 H17A N2 1_655 0.97 2.49 3.29(2) 140
    N20 H20C N2 3_666 0.85 2.44 3.02(2) 127
    O2 H2A N8 3_566 0.85(14) 2.41(14) 3.207(9) 156(12)
    O2 H2B N2 3_566 0.85(15) 2.50(15) 3.245(9) 147(12)
