# Supplementary material for: Tris[tris­(ethane-1,2-diamine)cobalt(II)] bis­[octa­cyanidomolybdate(V)] dihydrate
Source: Acta Crystallogr Sect E Struct Rep Online. 2008 Aug 13;64(Pt 9):m1154–5. doi: 10.1107/S1600536808024951 (PMC2960682; doi:10.1107/S1600536808024951)
Supplement: Supplementary file 2 [file e-64-m1154-Isup2.hkl]

# 
# h,k,l, Fc-squared, Fo-squared, sigma(Fo-squared) and status flag 
# 
data_I
_shelx_title ' G0353 in P21/n' 
_shelx_refln_list_code          4 
_shelx_F_calc_maximum      336.36 
_exptl_crystal_F_000      1398.00 
_reflns_d_resolution_high  0.8107 
 
loop_ 
 _symmetry_equiv_pos_as_xyz 
 'x, y, z' 
 '-x+1/2, y+1/2, -z+1/2' 
 '-x, -y, -z' 
 'x-1/2, -y-1/2, z-1/2' 
 
_cell_length_a     9.2113 
_cell_length_b    30.5439 
_cell_length_c    11.4022 
_cell_angle_alpha  90.000 
_cell_angle_beta   94.138 
_cell_angle_gamma  90.000 
 
_shelx_F_squared_multiplier     1.000 
 
loop_ 
 _refln_index_h 
 _refln_index_k 
 _refln_index_l 
 _refln_F_squared_calc 
 _refln_F_squared_meas 
 _refln_F_squared_sigma 
 _refln_observed_status 
   2   0   0    16029.03    15486.89    199.00 o 
   4   0   0      231.58      379.86    312.47 o 
   6   0   0     3183.88     3200.46    324.96 o 
   8   0   0       86.51      157.91    284.78 o 
  10   0   0      316.74      307.54     30.97 o 
   2   1   0    16003.62    16067.00    181.49 o 
   3   1   0       59.24       54.65     26.53 o 
   4   1   0    23495.31    22187.10    476.31 o 
   5   1   0     2310.98     2094.63     31.34 o 
   6   1   0       90.80      131.04     35.95 o 
   7   1   0     1548.39     1690.70    174.81 o 
   8   1   0     1922.04     2054.05     97.90 o 
   9   1   0      109.62      213.68     47.94 o 
  10   1   0       34.94       57.05    142.64 o 
  11   1   0       77.96       92.75     35.91 o 
   2   2   0      125.00      159.08     49.93 o 
   3   2   0     9216.69     9015.38     73.95 o 
   4   2   0     3377.68     3298.90    114.34 o 
   5   2   0     4742.43     4583.72     48.60 o 
   6   2   0     9297.37     9291.18    148.39 o 
   7   2   0     1029.23     1192.27    102.12 o 
   8   2   0      258.03      268.36     42.06 o 
   9   2   0      609.41      665.25     75.65 o 
  10   2   0      193.35      237.65     60.45 o 
  11   2   0       35.22       42.76    138.25 o 
   2   3   0     2600.67     2641.67    113.50 o 
   3   3   0      170.73      225.82     32.99 o 
   4   3   0      247.07      388.59    161.36 o 
   5   3   0     5892.92     6063.68    169.94 o 
   6   3   0     1627.84     1549.28     58.62 o 
   7   3   0      422.26      809.21    147.53 o 
   8   3   0      210.41      321.64     78.61 o 
   9   3   0        1.01        3.10      9.93 o 
  10   3   0        3.29        3.63     39.35 o 
  11   3   0      340.77      331.98     87.66 o 
   1   4   0    14244.29    15018.33    127.48 o 
   2   4   0     7238.09     7110.63     92.87 o 
   3   4   0    11246.63    11302.79    186.59 o 
   4   4   0     3328.39     3735.99    185.70 o 
   5   4   0     7196.86     6916.80     78.70 o 
   6   4   0     5171.48     5545.53    147.79 o 
   7   4   0     1804.25     1957.53    197.16 o 
   8   4   0     1241.58     1212.93    123.13 o 
   9   4   0      189.94      184.93     75.18 o 
  10   4   0      306.35      241.70     79.97 o 
  11   4   0        0.38       19.92    166.23 o 
   1   5   0     1243.16     1705.19    164.39 o 
   2   5   0      275.61      360.36     73.82 o 
   3   5   0      221.67      317.12     79.88 o 
   4   5   0    12167.48    11872.47    289.55 o 
   5   5   0     7302.56     6861.70    280.37 o 
   6   5   0      179.65      279.11     71.22 o 
   7   5   0     4001.39     3846.19    144.51 o 
   8   5   0      204.43      261.89     58.12 o 
   9   5   0      126.93      139.01     14.42 o 
  10   5   0      164.84      173.56     61.37 o 
  11   5   0       32.07      129.84    189.93 o 
   0   6   0   113139.65   110526.81    350.08 o 
   1   6   0      315.85      429.04     57.27 o 
   2   6   0      875.58      831.29     10.12 o 
   3   6   0        4.50       90.62     36.13 o 
   4   6   0     2170.27     2072.57     39.19 o 
   5   6   0     5397.82     5210.14    201.56 o 
   6   6   0     5284.95     5068.50     77.37 o 
   7   6   0     5330.03     5043.41     85.22 o 
   8   6   0      129.90      139.42     43.56 o 
   9   6   0      287.05      258.05     37.02 o 
  10   6   0      207.71      220.50     55.04 o 
  11   6   0      157.73      126.41    115.20 o 
   1   7   0      253.50      361.76    136.63 o 
   2   7   0     6326.78     6395.40     97.58 o 
   3   7   0    11824.65    11298.43    247.51 o 
   4   7   0    17435.83    17844.76    203.29 o 
   5   7   0    20655.68    19861.13    201.53 o 
   6   7   0       55.58      166.73     64.84 o 
   7   7   0     1859.63     1758.90     30.51 o 
   8   7   0     1832.88     2153.02     85.67 o 
   9   7   0        1.28       73.12     76.45 o 
  10   7   0      231.52      202.82     36.52 o 
  11   7   0      192.11      251.18     51.17 o 
   0   8   0       83.14      595.89    172.04 o 
   1   8   0      216.89      268.61     36.55 o 
   2   8   0     1076.93     1631.97    149.98 o 
   3   8   0     9759.30     9424.72     77.02 o 
   4   8   0      844.61     1259.96    122.09 o 
   5   8   0       65.26       83.44     48.05 o 
   6   8   0     5288.02     5076.26    112.66 o 
   7   8   0     3933.79     3706.85     76.04 o 
   8   8   0      250.73      338.31     61.14 o 
   9   8   0     1251.37     1438.86    113.83 o 
  10   8   0      664.55      736.82     89.49 o 
  11   8   0       81.42       71.04     24.11 o 
   1   9   0    45812.20    44721.06    433.75 o 
   2   9   0     2582.51     2618.25    106.71 o 
   3   9   0      492.14      502.63     28.54 o 
   4   9   0      652.89      614.16     78.77 o 
   5   9   0     9125.34     9696.98    540.24 o 
   6   9   0    15042.89    13659.73    173.46 o 
   7   9   0      932.74     1350.15    119.20 o 
   8   9   0      435.36      454.85     51.09 o 
   9   9   0      634.94      627.90     62.33 o 
  10   9   0      133.01      212.92     98.92 o 
  11   9   0      686.39      695.51     72.14 o 
   0  10   0     4458.98     4596.29    110.86 o 
   1  10   0      753.98      747.78     47.71 o 
   2  10   0      810.55      802.27     55.50 o 
   3  10   0    14316.89    13445.03    742.23 o 
   4  10   0     7338.17     6988.85    129.00 o 
   5  10   0     2973.05     3250.44     91.92 o 
   6  10   0     6895.46     6532.44     28.25 o 
   7  10   0     1325.33     1243.90    102.04 o 
   8  10   0      161.65      203.81     79.36 o 
   9  10   0     1214.47     1308.07     58.57 o 
  10  10   0     1076.08      959.82     62.19 o 
   1  11   0     8650.65     8646.74     87.33 o 
   2  11   0    15735.89    15446.47    110.07 o 
   3  11   0     2020.92     2042.80     42.65 o 
   4  11   0      863.21      878.52     67.23 o 
   5  11   0     5654.26     5457.82    103.19 o 
   6  11   0     5624.02     5538.20    124.46 o 
   7  11   0     4396.32     4234.28     80.39 o 
   8  11   0     2243.21     1970.32    187.58 o 
   9  11   0      739.88      977.20    170.89 o 
  10  11   0       14.58       88.59     61.20 o 
   0  12   0     9589.32     9285.97     66.48 o 
   1  12   0     1180.74     1123.50     14.22 o 
   2  12   0     4534.20     4349.17    106.04 o 
   3  12   0     3707.18     3591.49     57.49 o 
   4  12   0      581.56      590.74     33.31 o 
   5  12   0     2132.59     2123.71     80.48 o 
   6  12   0     3564.05     3394.10    109.81 o 
   7  12   0     2383.44     2331.70    225.86 o 
   8  12   0      481.78      667.38    141.30 o 
   9  12   0       26.21       44.18     94.61 o 
  10  12   0      957.13     1174.86    117.58 o 
   1  13   0     1072.02     1034.84     28.58 o 
   2  13   0     9924.43     9603.03    111.68 o 
   3  13   0     4303.60     4340.13     93.15 o 
   4  13   0      966.25      918.15     11.86 o 
   5  13   0     4434.31     4241.45     94.65 o 
   6  13   0       40.52       68.25     34.53 o 
   7  13   0      190.23      236.24    110.83 o 
   8  13   0     1384.46     1359.18    275.61 o 
   9  13   0     1750.46     1695.41    210.42 o 
  10  13   0       11.14        7.16     82.18 o 
   0  14   0      860.27     1034.21    167.28 o 
   1  14   0     5384.05     5251.70    122.44 o 
   2  14   0        8.69      119.04     48.31 o 
   3  14   0     3381.93     3678.96    145.94 o 
   4  14   0     2144.44     1932.09    212.12 o 
   5  14   0      201.37      279.85     38.54 o 
   6  14   0     5495.19     5235.45    124.39 o 
   7  14   0     2233.25     2175.16    145.51 o 
   8  14   0      686.43      647.24     13.67 o 
   9  14   0        2.81       54.21     69.72 o 
  10  14   0      820.63      754.76     49.63 o 
   1  15   0     5913.55     5895.83     62.40 o 
   2  15   0     2041.28     1974.10    133.14 o 
   3  15   0      549.30      554.09     70.88 o 
   4  15   0       19.11       92.94     43.63 o 
   5  15   0      979.95     1004.76     77.39 o 
   6  15   0      967.30     1099.25     52.70 o 
   7  15   0       83.95      153.10     40.77 o 
   8  15   0      950.58      962.94    132.73 o 
   9  15   0     2383.84     2522.56     90.37 o 
  10  15   0       17.26       67.39     59.83 o 
   0  16   0       87.48      165.50    112.78 o 
   1  16   0        2.98       18.06     15.64 o 
   2  16   0     1650.48     1657.41    155.90 o 
   3  16   0     4637.39     4629.91     56.66 o 
   4  16   0     5207.83     5245.07     87.17 o 
   5  16   0      691.19      885.37     97.51 o 
   6  16   0     2110.84     2037.08     39.84 o 
   7  16   0      225.30      370.67     92.06 o 
   8  16   0      130.72      217.74     89.44 o 
   9  16   0      140.62      131.52    126.93 o 
  10  16   0      979.02      799.87     36.24 o 
   1  17   0      191.64      209.25     25.35 o 
   2  17   0     8143.07     7859.20    125.78 o 
   3  17   0       80.99      120.01     45.94 o 
   4  17   0        6.37       16.67    140.69 o 
   5  17   0       61.39       49.44      9.24 o 
   6  17   0     1032.97     1311.67     80.61 o 
   7  17   0      257.51      355.54     81.26 o 
   8  17   0     1993.31     1655.95     89.61 o 
   9  17   0      331.29      395.19     49.06 o 
  10  17   0       21.47       48.38    148.94 o 
   0  18   0    10391.79     9860.75    275.59 o 
   1  18   0      242.57      241.13     14.87 o 
   2  18   0     1977.08     2049.63    114.45 o 
   3  18   0      194.61      256.64     28.82 o 
   4  18   0      719.58      709.08     66.38 o 
   5  18   0      285.91      323.69     36.06 o 
   6  18   0      503.80      616.47    112.42 o 
   7  18   0      236.94      260.18     68.07 o 
   8  18   0     2380.14     2624.90     87.00 o 
   9  18   0      143.89      246.30     57.34 o 
   1  19   0       22.21      148.31     43.12 o 
   2  19   0      167.64      269.51     47.53 o 
   3  19   0     4440.61     4195.00    107.61 o 
   4  19   0      202.63      284.22     49.36 o 
   5  19   0     1588.88     1718.26    161.86 o 
   6  19   0       11.25       21.33     54.48 o 
   7  19   0     1182.99     1134.05     41.04 o 
   8  19   0      832.05      810.96    177.38 o 
   9  19   0      751.99      898.89     73.38 o 
   0  20   0        6.71       81.10     70.72 o 
   1  20   0     1038.93     1021.89    100.82 o 
   2  20   0       50.22      101.34     40.53 o 
   3  20   0     2129.21     1997.52     52.00 o 
   4  20   0       22.40       25.59     28.87 o 
   5  20   0     2125.11     2112.79    140.06 o 
   6  20   0      333.75      387.95     48.73 o 
   7  20   0     3039.12     2702.54    188.92 o 
   8  20   0      154.35      216.34     78.68 o 
   9  20   0      323.58      387.24    118.34 o 
   1  21   0     1796.77     1733.11     42.98 o 
   2  21   0      269.98      364.96     57.30 o 
   3  21   0        0.20        3.89      8.65 o 
   4  21   0       67.39       88.15     43.57 o 
   5  21   0      689.11      651.18     30.28 o 
   6  21   0       25.21       90.76    171.01 o 
   7  21   0      108.36      134.01     33.53 o 
   8  21   0      302.59      312.90     48.40 o 
   9  21   0     1899.46     1909.37    113.19 o 
   0  22   0        6.39      140.65    141.91 o 
   1  22   0        1.74        6.72     23.74 o 
   2  22   0      463.51      526.04     58.62 o 
   3  22   0      145.37      204.99     50.03 o 
   4  22   0     7136.38     6650.34     96.95 o 
   5  22   0     1115.76     1071.72     34.61 o 
   6  22   0     1109.72     1373.49     75.92 o 
   7  22   0      911.09      882.16     37.33 o 
   8  22   0       76.35      106.50     42.68 o 
   9  22   0      446.61      488.53     72.05 o 
   1  23   0     1555.96     1893.67    108.59 o 
   2  23   0      754.45      783.74     36.17 o 
   3  23   0       18.70       45.06     62.52 o 
   4  23   0       42.37      143.00     97.02 o 
   5  23   0       95.33       93.36     16.32 o 
   6  23   0     1623.97     1549.93    279.94 o 
   7  23   0      355.11      465.93    127.69 o 
   8  23   0     1414.68     1673.02    157.00 o 
   0  24   0     2503.30     2538.30     66.68 o 
   1  24   0      441.96      436.71     55.08 o 
   2  24   0       24.10       38.79     30.20 o 
   3  24   0     1158.36     1137.45     81.53 o 
   4  24   0     2877.91     2797.14     42.94 o 
   5  24   0       95.37      157.71    107.15 o 
   6  24   0      272.16      285.84     48.47 o 
   7  24   0      742.07      696.07     29.27 o 
   8  24   0      474.41      587.41    100.85 o 
   1  25   0       60.80       72.13     13.13 o 
   2  25   0        5.26       37.38     40.77 o 
   3  25   0     6463.76     6224.12     91.91 o 
   4  25   0       27.18       29.36     36.78 o 
   5  25   0     2720.01     2844.25     76.75 o 
   6  25   0      686.03      587.56     45.71 o 
   7  25   0      391.90      481.70    150.08 o 
   8  25   0      605.36      611.45     46.49 o 
   0  26   0      750.31      864.66    156.01 o 
   1  26   0      575.28      656.51     56.38 o 
   2  26   0     1731.17     1691.09     71.48 o 
   3  26   0      797.81      827.36     43.05 o 
   4  26   0       63.57      132.91     53.56 o 
   5  26   0      181.97      332.48     76.42 o 
   6  26   0       20.07       52.55     52.52 o 
   7  26   0     1631.92     1621.53    100.54 o 
   8  26   0       77.28       96.38     25.62 o 
   1  27   0      861.74      974.71    102.90 o 
   2  27   0     1455.24     1576.81     69.15 o 
   3  27   0      366.69      385.15     36.51 o 
   4  27   0      214.88      435.33    152.04 o 
   5  27   0      881.98      858.27     36.25 o 
   6  27   0       60.83      107.91     30.29 o 
   7  27   0       30.40       76.07     63.92 o 
   0  28   0     1076.27     1097.39    320.65 o 
   1  28   0      352.49      355.59     30.89 o 
   2  28   0       95.17       86.54     35.32 o 
   3  28   0      312.02      295.23     47.15 o 
   4  28   0     2096.55     1945.87    232.60 o 
   5  28   0      357.79      332.98     63.46 o 
   6  28   0     1456.04     1345.95    188.03 o 
   7  28   0      292.60      483.40    171.02 o 
   1  29   0     1372.27     1346.94    107.26 o 
   2  29   0      850.75      846.97     55.05 o 
   3  29   0      579.96      607.82     83.80 o 
   4  29   0      199.66      259.38     35.01 o 
   5  29   0       64.78       75.95     25.41 o 
   6  29   0      469.54      495.31     34.06 o 
   7  29   0       36.23       41.34     37.72 o 
   0  30   0     3446.42     3144.25    194.13 o 
   1  30   0      515.79      431.76     67.09 o 
   2  30   0       62.03       71.51     19.37 o 
   3  30   0     1074.09      997.86     23.89 o 
   4  30   0      140.40      121.02     52.37 o 
   5  30   0      259.31      282.48     86.46 o 
   6  30   0       27.55      130.83     62.78 o 
   1  31   0     1944.59     1964.31     66.67 o 
   2  31   0       83.57      102.29     38.49 o 
   3  31   0      134.56      123.12    100.59 o 
   4  31   0      337.89      387.82     41.49 o 
   5  31   0     1078.33     1312.24    114.56 o 
   6  31   0      573.58      472.93     52.18 o 
   0  32   0     1421.17     1327.73    116.35 o 
   1  32   0      492.63      613.90    102.29 o 
   2  32   0     2429.82     2510.55    104.54 o 
   3  32   0      223.47      232.38     23.97 o 
   4  32   0       26.40       61.00     89.82 o 
   5  32   0      207.70      212.08     82.29 o 
   1  33   0     1079.79     1039.15    112.23 o 
   2  33   0     1357.72     1304.36    111.15 o 
   3  33   0      191.45      211.30     25.51 o 
   4  33   0     1028.96      916.67    118.97 o 
   5  33   0      224.71      232.95     44.83 o 
   0  34   0      957.21     1118.96     81.89 o 
   1  34   0        1.43       11.87     25.66 o 
   2  34   0      237.07      264.94     37.71 o 
   3  34   0      442.23      380.68     60.38 o 
   4  34   0      430.91      466.63     56.97 o 
   1  35   0      886.16      960.12     94.27 o 
   2  35   0      921.83      914.46    109.38 o 
   3  35   0      298.29      310.80     72.77 o 
   4  35   0     1059.90     1017.80     84.10 o 
   0  36   0      539.44      640.78    209.72 o 
   1  36   0      262.34      270.07     32.12 o 
   2  36   0      186.58      276.85     70.69 o 
   3  36   0      792.74      751.67     98.78 o 
   1  37   0      264.40      257.69     82.26 o 
   2  37   0       28.52       89.33    181.38 o 
 -11   0   1      316.44      404.47    271.97 o 
  -9   0   1     2803.09     3075.84    273.96 o 
  -7   0   1        5.60       15.36     31.06 o 
  -5   0   1       11.84      247.46    225.62 o 
  -3   0   1      132.80      256.26     62.53 o 
   3   0   1     3381.88     3361.93    167.91 o 
   5   0   1     3311.07     3645.07    223.51 o 
   7   0   1    10805.27    11783.83    264.76 o 
   9   0   1       22.87       33.23    182.66 o 
  11   0   1     2116.13     1788.74     26.32 o 
 -11   1   1      521.99      783.51     84.89 o 
 -10   1   1      638.02      587.05     49.95 o 
  -9   1   1      268.51      320.82     49.02 o 
  -8   1   1      879.04     1064.66    100.49 o 
  -7   1   1     1002.34     1053.15     39.97 o 
  -6   1   1     1055.84     1706.21    156.72 o 
  -5   1   1     6370.68     5891.60     61.08 o 
  -4   1   1     1029.01     1108.98     19.18 o 
  -3   1   1      229.77      385.61     99.85 o 
  -2   1   1       55.72       84.51     42.02 o 
   1   1   1     3620.00     3600.98     69.13 o 
   2   1   1     4056.91     3849.54    113.20 o 
   3   1   1     1202.28     1218.04     80.30 o 
   4   1   1       29.51       44.42     49.16 o 
   5   1   1      926.02      914.22     39.26 o 
   6   1   1       16.69       24.62     26.44 o 
   7   1   1     1573.12     1828.40    105.13 o 
   8   1   1        9.23       91.86    118.14 o 
   9   1   1     1033.03     1020.22     95.44 o 
  10   1   1      788.26      764.90    134.70 o 
  11   1   1      485.98      741.25    105.94 o 
 -11   2   1      352.56      440.67    183.67 o 
 -10   2   1     1796.05     1561.54    115.08 o 
  -9   2   1     1465.43     1629.44    110.96 o 
  -8   2   1        5.34       37.29     65.46 o 
  -7   2   1     2033.93     2127.04    163.79 o 
  -6   2   1     3670.60     3557.18    112.49 o 
  -5   2   1     2328.31     2504.34    125.20 o 
  -4   2   1    10624.63    11314.59    389.98 o 
  -3   2   1    16287.62    17280.78    280.30 o 
  -2   2   1    14318.37    13918.87     83.99 o 
  -1   2   1     6442.97     6826.42    115.18 o 
   1   2   1     4900.58     4854.35     67.94 o 
   2   2   1     1014.04     1041.42     79.66 o 
   3   2   1       11.43      145.18     53.60 o 
   4   2   1     7284.59     7093.86     72.70 o 
   5   2   1      374.96      399.31     97.94 o 
   6   2   1       10.06       90.10     50.25 o 
   7   2   1      628.99      602.93     70.75 o 
   8   2   1     2570.26     2701.27     98.97 o 
   9   2   1      319.69      295.19     62.53 o 
  10   2   1     1939.00     2269.10    143.68 o 
  11   2   1     1007.17     1102.13    163.79 o 
 -11   3   1        0.62        9.21    104.29 o 
 -10   3   1     1793.21     1978.90     88.08 o 
  -9   3   1       52.78      110.92     67.69 o 
  -8   3   1     1915.03     1934.68     95.44 o 
  -7   3   1      682.23      712.34    195.36 o 
  -6   3   1       18.81       70.08     90.22 o 
  -5   3   1        0.50       13.97     15.66 o 
  -4   3   1     2812.93     2573.40     68.29 o 
  -3   3   1    10984.04    10856.78     80.37 o 
  -2   3   1     2038.40     2301.96    180.29 o 
  -1   3   1     7141.52     6981.12     31.02 o 
   1   3   1     4960.22     4885.72     64.89 o 
   2   3   1     2766.41     3158.40    173.59 o 
   3   3   1     1709.86     1955.69     87.78 o 
   4   3   1     9187.90     8890.60    161.30 o 
   5   3   1     1796.21     1840.84     76.06 o 
   6   3   1    10451.74     9821.19    143.30 o 
   7   3   1      231.74      246.82     25.58 o 
   8   3   1     1963.06     2257.93    206.78 o 
   9   3   1       35.54       75.33     41.69 o 
  10   3   1      642.45      613.18    179.80 o 
  11   3   1        6.26        8.80     40.41 o 
 -11   4   1        1.42       32.61     82.34 o 
 -10   4   1     1169.68     1217.16     87.51 o 
  -9   4   1      799.13      684.43     86.64 o 
  -8   4   1      614.38      658.30     56.62 o 
  -7   4   1      558.73      630.22     70.86 o 
  -6   4   1     4147.78     4352.36    119.18 o 
  -5   4   1      594.94      597.96    214.60 o 
  -4   4   1     6808.02     6555.85    131.02 o 
  -3   4   1    40651.16    39525.16    245.83 o 
  -2   4   1      384.75      531.32     56.99 o 
  -1   4   1     3338.97     3426.78     60.91 o 
   0   4   1     1066.93     1056.37     53.72 o 
   1   4   1    25753.37    25395.77    135.80 o 
   2   4   1     2079.71     2305.79    210.43 o 
   3   4   1     2390.66     2528.95     88.25 o 
   4   4   1     8009.50     8031.80    142.57 o 
   5   4   1      287.23      286.30     63.63 o 
   6   4   1        4.85      107.37    151.37 o 
   7   4   1       24.81       96.14     80.10 o 
   8   4   1      888.40      948.43     88.83 o 
   9   4   1      146.38      184.37     34.23 o 
  10   4   1     1744.82     1505.57     64.26 o 
  11   4   1      807.72      928.30    114.56 o 
 -11   5   1      660.60      734.46     64.10 o 
 -10   5   1     1023.96      994.89    112.81 o 
  -9   5   1      451.98      459.26     36.06 o 
  -8   5   1     4497.20     4296.17     97.04 o 
  -7   5   1     2626.74     2654.05     97.60 o 
  -6   5   1     5133.60     5157.46    128.78 o 
  -5   5   1     9708.51     9435.62     71.05 o 
  -4   5   1     4819.07     4677.80    139.38 o 
  -3   5   1      122.55      178.39     27.85 o 
  -2   5   1      395.03      448.95     73.92 o 
  -1   5   1     5105.95     5501.96    152.61 o 
   0   5   1     1850.57     1872.15     41.15 o 
   1   5   1        2.08      152.80    113.55 o 
   2   5   1     1449.09     1696.98    120.75 o 
   3   5   1    21745.37    20894.50    340.62 o 
   4   5   1     1014.28     1245.71    101.92 o 
   5   5   1     6489.85     6482.47    165.14 o 
   6   5   1     1441.64     1360.72    124.50 o 
   7   5   1     2544.19     2491.04    286.93 o 
   8   5   1      120.59      162.09    135.98 o 
   9   5   1     1252.26     1118.07    220.54 o 
  10   5   1      904.03      794.02     44.13 o 
  11   5   1      411.60      385.12     36.33 o 
 -11   6   1        0.50      104.64     88.80 o 
 -10   6   1      363.65      435.29    135.29 o 
  -9   6   1     3062.90     2822.76     95.96 o 
  -8   6   1       21.01       52.41     41.03 o 
  -7   6   1      152.07      229.32     61.47 o 
  -6   6   1      168.85      163.42     39.92 o 
  -5   6   1     2851.05     3045.57    104.50 o 
  -4   6   1      260.75      256.06     10.06 o 
  -3   6   1    22754.92    21925.14    186.67 o 
  -2   6   1    11533.64    12553.79    591.85 o 
  -1   6   1     4750.53     5083.95    138.20 o 
   0   6   1        7.96       88.49     27.08 o 
   1   6   1      658.03      759.94     56.79 o 
   2   6   1     1466.70     1443.87     32.96 o 
   3   6   1     1182.92     1405.46     77.84 o 
   4   6   1        7.08      103.11     44.04 o 
   5   6   1    14810.48    14173.85    354.77 o 
   6   6   1     4880.18     4886.09    118.45 o 
   7   6   1     6927.35     6379.48     88.74 o 
   8   6   1      409.13      466.79     67.12 o 
   9   6   1       13.69       29.79     78.43 o 
  10   6   1      130.62      161.38     35.24 o 
  11   6   1     1703.08     1496.92     92.32 o 
 -11   7   1      871.57      998.00     71.09 o 
 -10   7   1      614.36      772.37     43.90 o 
  -9   7   1      504.24      853.04    109.54 o 
  -8   7   1        1.17       11.83     20.86 o 
  -7   7   1     1861.05     1712.73     77.65 o 
  -6   7   1      235.97      345.95    124.56 o 
  -5   7   1     4120.34     3921.06    122.72 o 
  -4   7   1     4042.44     4121.97     46.93 o 
  -3   7   1     1702.96     1720.09    119.35 o 
  -2   7   1     3264.98     3235.56    157.39 o 
  -1   7   1     8996.08     8738.35    143.45 o 
   0   7   1     6112.75     6424.12     70.53 o 
   1   7   1     1128.96     1136.08     25.28 o 
   2   7   1     7056.83     7587.88    140.23 o 
   3   7   1     8058.00     8058.88     83.58 o 
   4   7   1      909.61     1384.27    177.10 o 
   5   7   1     1869.39     2008.81     77.35 o 
   6   7   1      126.65      139.31    120.70 o 
   7   7   1      938.29      912.42     74.50 o 
   8   7   1       67.64      200.85    107.55 o 
   9   7   1     1395.54     1277.79     64.54 o 
  10   7   1      144.85      120.40     24.48 o 
  11   7   1      790.77     1333.02    161.25 o 
 -11   8   1      169.18      161.33     24.59 o 
 -10   8   1      337.61      317.02     19.02 o 
  -9   8   1     2082.87     2365.81    117.41 o 
  -8   8   1      787.03      956.97    165.54 o 
  -7   8   1     3437.41     3294.50     97.84 o 
  -6   8   1     2697.58     2514.86     74.95 o 
  -5   8   1     3737.23     3663.73    138.02 o 
  -4   8   1     2829.52     2797.92    213.35 o 
  -3   8   1     3801.85     3897.01    106.10 o 
  -2   8   1     3675.40     3715.14    128.70 o 
  -1   8   1       17.97       63.47    148.15 o 
   0   8   1     1723.47     1713.45     44.90 o 
   1   8   1     4455.45     4427.67    195.75 o 
   2   8   1        3.14       21.58     20.45 o 
   3   8   1      111.30      118.72     41.69 o 
   4   8   1    14575.18    14734.29     72.69 o 
   5   8   1     3521.53     3525.47    129.06 o 
   6   8   1      831.56      855.94     85.64 o 
   7   8   1      422.28      499.69     60.38 o 
   8   8   1     1049.67     1267.87    186.70 o 
   9   8   1      351.09      447.37    108.46 o 
  10   8   1      395.05      395.61     52.67 o 
 -11   9   1      116.93      127.84     59.51 o 
 -10   9   1      343.11      386.41     63.29 o 
  -9   9   1      946.58      858.79    114.24 o 
  -8   9   1      841.36      784.69    128.91 o 
  -7   9   1        1.41       25.35     25.16 o 
  -6   9   1     1240.47     1724.54    106.93 o 
  -5   9   1        1.82       47.27     56.34 o 
  -4   9   1    11746.27    11672.94    150.99 o 
  -3   9   1     8444.75     8002.55    199.82 o 
  -2   9   1     1799.82     1967.50     69.94 o 
  -1   9   1     1218.55     1238.41    111.07 o 
   0   9   1      221.49      329.04     57.26 o 
   1   9   1     9617.01     9552.25     67.06 o 
   2   9   1        6.70      312.78     63.68 o 
   3   9   1      301.54      338.12     57.97 o 
   4   9   1     3129.49     3443.55     88.48 o 
   5   9   1     2321.33     2486.35    139.51 o 
   6   9   1    13417.38    13566.96    237.67 o 
   7   9   1     2157.60     2146.86    105.76 o 
   8   9   1     2142.47     2119.12     99.69 o 
   9   9   1       66.46      143.02     70.82 o 
  10   9   1      609.79      749.69     79.16 o 
 -10  10   1      230.22      263.75     51.54 o 
  -9  10   1      697.04      762.90    162.41 o 
  -8  10   1      870.35      956.40     73.54 o 
  -7  10   1      128.88      209.93     44.75 o 
  -6  10   1      679.13      912.23    130.28 o 
  -5  10   1     1916.55     1963.91    101.59 o 
  -4  10   1     2312.45     2465.49    107.49 o 
  -3  10   1      251.66      304.39     66.57 o 
  -2  10   1    14452.83    14789.57    402.38 o 
  -1  10   1     7840.89     7340.82    168.56 o 
   0  10   1     1165.97     1121.70    161.73 o 
   1  10   1    13815.80    13587.88    105.02 o 
   2  10   1     1390.83     1356.31     56.42 o 
   3  10   1     5520.61     5152.42     44.28 o 
   4  10   1     1349.35     1489.87     69.08 o 
   5  10   1     1087.86     1156.02     63.65 o 
   6  10   1     3362.99     3307.12     99.39 o 
   7  10   1      253.49      225.00     17.14 o 
   8  10   1      697.86     1329.33    200.72 o 
   9  10   1       54.30       57.94    132.16 o 
  10  10   1      550.43      721.68    223.32 o 
 -10  11   1      430.14      393.06     13.38 o 
  -9  11   1      245.81      340.31     63.89 o 
  -8  11   1     1006.43      914.18     86.11 o 
  -7  11   1     1830.98     1729.27     87.74 o 
  -6  11   1     2639.96     2596.48     60.10 o 
  -5  11   1      332.46      483.58     73.01 o 
  -4  11   1     3541.36     3449.17    225.35 o 
  -3  11   1     2773.24     2708.97     72.85 o 
  -2  11   1     2900.10     2885.33    123.55 o 
  -1  11   1     3748.18     4007.54     70.05 o 
   0  11   1       46.57       56.32     27.28 o 
   1  11   1    39233.89    38551.74    157.85 o 
   2  11   1     6017.93     6227.01     75.37 o 
   3  11   1     2931.43     2787.58    121.42 o 
   4  11   1      222.27      282.08     40.82 o 
   5  11   1     6800.25     6414.29    105.97 o 
   6  11   1     1104.81     1163.87     73.10 o 
   7  11   1      158.95      157.34     30.17 o 
   8  11   1       10.08       17.66     12.56 o 
   9  11   1     1398.51     1260.67     67.05 o 
  10  11   1      676.39      725.01     75.84 o 
 -10  12   1       16.65      112.62    159.90 o 
  -9  12   1      311.68      324.67     78.76 o 
  -8  12   1       31.07      114.43    105.41 o 
  -7  12   1        7.75       31.28     51.69 o 
  -6  12   1       81.30      235.02     98.48 o 
  -5  12   1     5547.86     5415.77    152.47 o 
  -4  12   1     5292.13     5061.38     84.35 o 
  -3  12   1    12133.09    12098.44     98.54 o 
  -2  12   1     1616.94     1896.09     71.34 o 
  -1  12   1     7297.62     7186.77    112.99 o 
   0  12   1     9584.69     9104.22    106.31 o 
   1  12   1     2281.78     2267.97     60.68 o 
   2  12   1      250.67      244.87     75.88 o 
   3  12   1       34.80       83.75    109.33 o 
   4  12   1     1637.99     1688.15    144.91 o 
   5  12   1     4584.34     4553.63    122.23 o 
   6  12   1     4981.17     4701.41    295.83 o 
   7  12   1     5528.40     5530.74     76.59 o 
   8  12   1       60.14      149.82     51.07 o 
   9  12   1       91.59      139.98     85.41 o 
  10  12   1        1.78       44.62    115.50 o 
 -10  13   1     1384.12     1311.87    165.89 o 
  -9  13   1      133.50      233.43    132.31 o 
  -8  13   1      315.46      307.38     54.24 o 
  -7  13   1     1587.65     1564.88    109.95 o 
  -6  13   1      115.14      267.60     76.69 o 
  -5  13   1     1968.09     1928.50     56.38 o 
  -4  13   1     5681.38     5255.20    218.20 o 
  -3  13   1      286.42      267.45      6.81 o 
  -2  13   1       21.65       79.69     44.53 o 
  -1  13   1    12216.10    12195.95    267.03 o 
   0  13   1     6014.38     6218.71     90.72 o 
   1  13   1      370.69      348.79     19.87 o 
   2  13   1    29719.78    28690.48    413.87 o 
   3  13   1      281.16      393.22    189.85 o 
   4  13   1     5138.23     5036.78    154.03 o 
   5  13   1     1913.10     1836.49     82.43 o 
   6  13   1       87.16       96.82     54.62 o 
   7  13   1      202.29      283.11     78.54 o 
   8  13   1     1602.07     1856.50    130.83 o 
   9  13   1     1147.49     1434.16    109.51 o 
  10  13   1      161.33      289.14    135.11 o 
 -10  14   1        6.54       13.01     40.67 o 
  -9  14   1      716.41      759.99     97.28 o 
  -8  14   1     1710.56     1573.05    165.32 o 
  -7  14   1     2506.46     2493.10    125.53 o 
  -6  14   1      635.94      631.30     45.27 o 
  -5  14   1      925.06     1014.62    119.83 o 
  -4  14   1      808.90      822.38     95.02 o 
  -3  14   1     1009.73     1021.09     72.08 o 
  -2  14   1     6977.67     6929.38    111.80 o 
  -1  14   1     1749.42     1607.48     72.40 o 
   0  14   1    15308.99    16186.91    215.53 o 
   1  14   1      500.96      537.67     79.72 o 
   2  14   1     1495.47     1459.77     42.76 o 
   3  14   1        0.28       28.52     79.39 o 
   4  14   1    14176.28    13604.61    520.95 o 
   5  14   1      447.42      516.11     39.93 o 
   6  14   1     3615.99     3649.27    121.07 o 
   7  14   1       23.45       49.96     36.54 o 
   8  14   1      112.40      243.67     73.72 o 
   9  14   1       97.46      170.80    107.69 o 
  10  14   1      175.83      245.30     52.95 o 
 -10  15   1      201.10      249.19    151.74 o 
  -9  15   1        1.31        2.98     36.98 o 
  -8  15   1      119.35      221.18     75.64 o 
  -7  15   1       78.90      165.02    116.55 o 
  -6  15   1      873.29     1174.04    201.14 o 
  -5  15   1      162.59      172.80      8.13 o 
  -4  15   1    17244.34    16879.60    429.51 o 
  -3  15   1     2237.11     2117.21    205.27 o 
  -2  15   1      276.90      248.82     30.54 o 
  -1  15   1     5209.22     4961.99     85.43 o 
   0  15   1     1766.70     2157.29     55.23 o 
   1  15   1     2115.72     2147.98    105.53 o 
   2  15   1     3233.18     3238.35     97.17 o 
   3  15   1     2935.87     2852.94    134.69 o 
   4  15   1      206.17      290.89     36.42 o 
   5  15   1     2260.35     2452.96    184.70 o 
   6  15   1     2827.65     2748.69     93.90 o 
   7  15   1     1026.96     1204.75    105.63 o 
   8  15   1     3020.99     3078.73     58.53 o 
   9  15   1      236.53      407.03    156.86 o 
  10  15   1      606.78      725.57    177.02 o 
 -10  16   1       57.92       55.28     28.24 o 
  -9  16   1      970.22     1125.44     92.80 o 
  -8  16   1       69.04       91.38     52.34 o 
  -7  16   1       37.77       53.76     25.97 o 
  -6  16   1     1328.55     1706.83    181.07 o 
  -5  16   1     1056.86     1535.19    117.55 o 
  -4  16   1     1500.91     1509.96    224.37 o 
  -3  16   1      564.96      686.10    105.73 o 
  -2  16   1    10202.30     9907.77     91.76 o 
  -1  16   1     7227.77     7012.72     56.08 o 
   0  16   1     3564.74     3325.53    220.49 o 
   1  16   1    18718.41    17892.51    332.93 o 
   2  16   1      212.18      207.42     19.77 o 
   3  16   1    12437.78    12318.97    335.58 o 
   4  16   1     5326.91     4992.85    252.88 o 
   5  16   1      505.42      507.42     40.97 o 
   6  16   1      101.14      148.99     32.98 o 
   7  16   1      645.90      582.28      6.73 o 
   8  16   1      204.52      361.27    125.74 o 
   9  16   1        9.95       23.64     10.14 o 
  10  16   1      444.04      432.90     54.47 o 
 -10  17   1      500.04      512.55     45.86 o 
  -9  17   1      625.66      618.61     59.34 o 
  -8  17   1     1810.43     2378.66    178.88 o 
  -7  17   1      931.50     1053.43    124.21 o 
  -6  17   1      669.21      773.20    138.48 o 
  -5  17   1      388.88      443.44     70.99 o 
  -4  17   1      311.03      397.33     63.68 o 
  -3  17   1     6008.06     5611.82     58.09 o 
  -2  17   1     3111.46     3185.41    130.54 o 
  -1  17   1    15571.92    15129.61    101.27 o 
   0  17   1       92.83      231.93    103.20 o 
   1  17   1     6530.79     6311.90    235.63 o 
   2  17   1       86.90      132.96     71.15 o 
   3  17   1     6196.58     6104.06    112.97 o 
   4  17   1       63.32       82.48     85.63 o 
   5  17   1     6201.34     6114.95    176.97 o 
   6  17   1        4.03       19.03     75.54 o 
   7  17   1     1071.87     1319.94    118.98 o 
   8  17   1       40.70      113.65     53.59 o 
   9  17   1       65.59      104.22     46.38 o 
  10  17   1      281.83      235.08    105.90 o 
  -9  18   1      167.68      139.15     16.88 o 
  -8  18   1      870.51     1016.77    119.51 o 
  -7  18   1       18.73      119.79    111.17 o 
  -6  18   1      379.82      361.96     11.26 o 
  -5  18   1     4774.33     4612.46     76.10 o 
  -4  18   1      437.29      423.49     66.72 o 
  -3  18   1     6726.10     6264.03    123.68 o 
  -2  18   1     2411.33     2553.90     66.82 o 
  -1  18   1      646.48      653.89     30.93 o 
   0  18   1     1866.87     1950.72     67.35 o 
   1  18   1     4724.33     4438.84    155.20 o 
   2  18   1       50.37       91.61     62.26 o 
   3  18   1     1604.76     1570.89    119.49 o 
   4  18   1      937.75      961.59     58.98 o 
   5  18   1      583.75      565.10     51.90 o 
   6  18   1      350.01      361.15     31.58 o 
   7  18   1     2794.26     2870.31     99.14 o 
   8  18   1      127.23      192.42    101.30 o 
   9  18   1      309.84      377.29     82.71 o 
  -9  19   1       28.44       41.95     38.43 o 
  -8  19   1      153.55      197.95     51.64 o 
  -7  19   1      361.13      465.85     71.83 o 
  -6  19   1      285.62      377.04    134.70 o 
  -5  19   1      727.19      790.81    111.33 o 
  -4  19   1     2260.22     2576.40    115.34 o 
  -3  19   1     1610.73     1781.92    121.05 o 
  -2  19   1      170.60      318.61     93.13 o 
  -1  19   1     8504.32     8364.43     63.16 o 
   0  19   1    22812.08    21777.29    116.17 o 
   1  19   1       24.57       43.20     28.61 o 
   2  19   1    14299.49    13357.53    104.68 o 
   3  19   1     2745.66     2762.68    101.86 o 
   4  19   1     1164.61     1220.81    188.02 o 
   5  19   1      219.07      218.33     40.19 o 
   6  19   1      305.82      356.04     42.14 o 
   7  19   1      109.42      195.15    122.08 o 
   8  19   1      193.31      229.34     77.52 o 
   9  19   1      245.53      253.90     26.38 o 
  -9  20   1      637.00      676.88     43.51 o 
  -8  20   1     2486.41     2424.09     70.14 o 
  -7  20   1     2109.25     2231.68    123.67 o 
  -6  20   1     1156.99     1227.37    199.43 o 
  -5  20   1        6.22       56.38    142.07 o 
  -4  20   1      426.87      554.67     87.89 o 
  -3  20   1     1209.69     1299.96    155.56 o 
  -2  20   1    17980.90    18515.37    129.41 o 
  -1  20   1      226.83      303.21     43.52 o 
   0  20   1    15209.29    14210.38    338.36 o 
   1  20   1     1868.93     1736.17     38.64 o 
   2  20   1      679.58      661.88     54.52 o 
   3  20   1      345.51      364.80     24.75 o 
   4  20   1     7035.66     6676.29    191.57 o 
   5  20   1      107.75      228.02     48.24 o 
   6  20   1     1042.34     1169.68    117.24 o 
   7  20   1      356.40      483.45     79.78 o 
   8  20   1       10.93       17.77      5.52 o 
   9  20   1       60.46      106.87     29.68 o 
  -9  21   1        0.26       21.95     21.46 o 
  -8  21   1        7.18       44.45     51.77 o 
  -7  21   1      302.75      266.91     51.17 o 
  -6  21   1     1969.77     1909.88     79.79 o 
  -5  21   1       29.47       68.28    112.21 o 
  -4  21   1     8693.28     7980.82    122.71 o 
  -3  21   1      790.19      778.42     67.79 o 
  -2  21   1      152.20      208.37     49.62 o 
  -1  21   1     2461.32     2972.20    104.54 o 
   0  21   1     3484.95     3546.99     67.92 o 
   1  21   1      745.58      799.98     67.29 o 
   2  21   1     3467.21     3338.36     63.40 o 
   3  21   1       28.01       94.57     68.56 o 
   4  21   1      488.07      517.37     38.87 o 
   5  21   1      295.65      246.36    106.28 o 
   6  21   1     1870.54     2063.67    114.07 o 
   7  21   1       48.45      115.24     45.03 o 
   8  21   1     1381.43     1498.88    167.81 o 
   9  21   1        3.66       32.25     45.97 o 
  -9  22   1      626.36      693.46     59.73 o 
  -8  22   1      983.43      989.57     85.64 o 
  -7  22   1        6.92       42.32     67.69 o 
  -6  22   1      795.15      737.31      3.51 o 
  -5  22   1      897.09      902.80    101.28 o 
  -4  22   1      180.24      211.98     21.68 o 
  -3  22   1     1554.95     1665.08     59.53 o 
  -2  22   1     4899.29     4684.54    155.33 o 
  -1  22   1      803.34      859.62     74.57 o 
   0  22   1     1223.72     1378.25     50.50 o 
   1  22   1     9394.21     8941.29    173.15 o 
   2  22   1      612.18      632.71     31.44 o 
   3  22   1     8653.64     8091.53     35.56 o 
   4  22   1     4287.67     3943.23    113.83 o 
   5  22   1      554.23      513.82     20.99 o 
   6  22   1      149.27      235.22     79.32 o 
   7  22   1      430.91      539.94    189.17 o 
   8  22   1       26.02      104.06     77.50 o 
   9  22   1       62.38       94.78     45.45 o 
  -8  23   1      232.59      395.60    168.28 o 
  -7  23   1     2279.69     2099.27     57.83 o 
  -6  23   1       69.05      309.83    171.85 o 
  -5  23   1      423.22      360.39     60.46 o 
  -4  23   1       28.67       36.56     93.67 o 
  -3  23   1     4369.60     4392.08     79.95 o 
  -2  23   1     1074.43     1067.55     98.81 o 
  -1  23   1    16303.69    15498.88    272.93 o 
   0  23   1     2417.65     2561.39     75.70 o 
   1  23   1      626.41      590.23     49.96 o 
   2  23   1     3376.53     3332.27     59.37 o 
   3  23   1     2455.53     2449.49     85.12 o 
   4  23   1       31.71       71.76     74.04 o 
   5  23   1     2586.96     2790.96    119.34 o 
   6  23   1      145.36      217.56    128.71 o 
   7  23   1      192.00      211.65     30.08 o 
   8  23   1      243.18      232.31     27.31 o 
  -8  24   1       18.81       23.53      4.82 o 
  -7  24   1      949.79     1414.10    114.60 o 
  -6  24   1      195.08      256.83     79.89 o 
  -5  24   1     5552.90     5129.07    109.90 o 
  -4  24   1      131.38      139.54     15.31 o 
  -3  24   1     5428.92     4700.29     67.99 o 
  -2  24   1        1.20       11.24     11.12 o 
  -1  24   1      143.08      143.82     10.50 o 
   0  24   1     1043.76     1038.13     28.94 o 
   1  24   1     1619.97     1811.47     93.76 o 
   2  24   1        9.88       42.79     65.83 o 
   3  24   1     1847.95     1875.99    108.98 o 
   4  24   1      159.51      132.16     20.17 o 
   5  24   1      832.19      885.99    130.05 o 
   6  24   1       49.04      170.39     72.98 o 
   7  24   1     1271.93     1601.15    117.13 o 
   8  24   1        0.14        7.53     20.81 o 
  -8  25   1      374.93      429.12     79.10 o 
  -7  25   1      299.07      397.34    100.76 o 
  -6  25   1      458.20      520.87     53.70 o 
  -5  25   1      191.58      203.09     18.82 o 
  -4  25   1       72.16      144.67     55.65 o 
  -3  25   1      936.11     1067.12    143.08 o 
  -2  25   1      255.96      322.31     45.81 o 
  -1  25   1     4299.44     4211.92     89.25 o 
   0  25   1     3489.76     3636.57     78.63 o 
   1  25   1        1.74       72.41     31.79 o 
   2  25   1     5501.66     5161.46     63.30 o 
   3  25   1     1593.06     1546.02     82.46 o 
   4  25   1      504.90      497.22     31.82 o 
   5  25   1     1479.62     1616.06     44.90 o 
   6  25   1      454.08      437.45     49.03 o 
   7  25   1      247.38      293.26     37.37 o 
   8  25   1       45.25      188.90    126.83 o 
  -8  26   1      373.67      379.89    124.89 o 
  -7  26   1      292.20      354.97     92.82 o 
  -6  26   1     1579.53     1495.27    189.04 o 
  -5  26   1      132.89      226.21     73.86 o 
  -4  26   1       36.47      157.19     57.75 o 
  -3  26   1      244.51      410.78    123.42 o 
  -2  26   1     7953.14     7565.61     64.88 o 
  -1  26   1      591.21      604.79     41.43 o 
   0  26   1     3950.86     3627.10     79.27 o 
   1  26   1      578.15      584.43     37.97 o 
   2  26   1      531.24      498.19     10.76 o 
   3  26   1     2212.58     2281.17     51.83 o 
   4  26   1     3258.09     3125.34     70.19 o 
   5  26   1      549.62      509.93     40.96 o 
   6  26   1      919.28      953.12     82.32 o 
   7  26   1      351.60      340.04     25.19 o 
   8  26   1       16.07       60.57    118.58 o 
  -7  27   1      412.58      490.74     71.25 o 
  -6  27   1     2456.06     2469.94     55.54 o 
  -5  27   1       70.80       68.42     25.23 o 
  -4  27   1     4582.63     4226.33     83.82 o 
  -3  27   1       12.64       25.89    101.82 o 
  -2  27   1     1961.70     1997.32     67.10 o 
  -1  27   1       42.77       71.89    103.01 o 
   0  27   1      110.72       92.31     18.47 o 
   1  27   1        4.76       24.01     14.91 o 
   2  27   1     2276.87     2100.25     59.90 o 
   3  27   1      162.55      174.32     23.95 o 
   4  27   1      252.02      394.18     91.94 o 
   5  27   1       47.45       58.51     30.15 o 
   6  27   1      842.78      779.48     38.87 o 
   7  27   1       14.79       85.52     77.52 o 
  -7  28   1      267.60      356.07    112.30 o 
  -6  28   1      104.76      122.69     41.30 o 
  -5  28   1      394.35      463.39     72.25 o 
  -4  28   1      639.44      569.82     34.98 o 
  -3  28   1      196.03      218.69     45.25 o 
  -2  28   1     4042.91     4125.01     83.45 o 
  -1  28   1      394.41      347.69    110.29 o 
   0  28   1     1107.29     1073.18    201.58 o 
   1  28   1     6322.34     5813.15     63.58 o 
   2  28   1        0.05       15.83     42.72 o 
   3  28   1     2649.19     2527.92    141.01 o 
   4  28   1      749.68      879.04     73.86 o 
   5  28   1      174.43      255.04     75.90 o 
   6  28   1      317.12      421.92     92.87 o 
   7  28   1       55.12       51.55     11.71 o 
  -7  29   1      891.45     1161.11    119.37 o 
  -6  29   1       62.61       88.92     23.32 o 
  -5  29   1      463.50      585.49     82.14 o 
  -4  29   1        0.17       34.94     82.65 o 
  -3  29   1     2060.20     2093.68     88.57 o 
  -2  29   1       96.18      124.99     26.12 o 
  -1  29   1     8085.42     7986.63    154.55 o 
   0  29   1        9.23       17.21     26.36 o 
   1  29   1      110.01      130.38     27.52 o 
   2  29   1     2025.24     1850.39     58.23 o 
   3  29   1      298.56      306.15     32.74 o 
   4  29   1     1539.48     1727.66    119.29 o 
   5  29   1     1285.81     1300.30     91.02 o 
   6  29   1      634.48      562.00     55.30 o 
   7  29   1       52.00      108.48    122.78 o 
  -6  30   1      610.26      679.60    114.13 o 
  -5  30   1     3122.75     2818.54     44.22 o 
  -4  30   1       20.60       20.77     12.61 o 
  -3  30   1     2092.71     2169.64    135.79 o 
  -2  30   1       25.85       42.25     55.19 o 
  -1  30   1        1.01       11.36     10.91 o 
   0  30   1       57.26       54.63     36.12 o 
   1  30   1     1907.32     1900.56     72.38 o 
   2  30   1      424.62      438.39     40.83 o 
   3  30   1      486.56      433.14     22.90 o 
   4  30   1       70.61       92.54     59.85 o 
   5  30   1      407.47      534.82     87.27 o 
   6  30   1        1.89       91.73    133.05 o 
  -6  31   1        0.59       14.81     83.67 o 
  -5  31   1       80.04      144.84     26.36 o 
  -4  31   1       80.13       90.51     55.39 o 
  -3  31   1     1387.64     1279.76    212.29 o 
  -2  31   1        0.46       34.99     45.18 o 
  -1  31   1     2937.64     2775.86     73.62 o 
   0  31   1     2642.15     2593.02    145.94 o 
   1  31   1      512.77      475.11     41.22 o 
   2  31   1     2397.96     2208.17    122.22 o 
   3  31   1      462.23      490.87     83.52 o 
   4  31   1      303.02      340.13     44.48 o 
   5  31   1      582.66      539.61     43.77 o 
   6  31   1      557.43      507.55     32.01 o 
  -5  32   1        9.36       37.73    151.31 o 
  -4  32   1        3.04       24.10     54.12 o 
  -3  32   1      429.25      468.57     69.45 o 
  -2  32   1     3069.14     2890.98     99.90 o 
  -1  32   1      219.19      209.16     25.75 o 
   0  32   1      697.96      696.29     41.30 o 
   1  32   1      868.30      888.81     34.59 o 
   2  32   1      664.90      711.32     90.93 o 
   3  32   1     1150.16     1101.28     67.94 o 
   4  32   1      437.54      441.90     47.91 o 
   5  32   1      579.71      543.13     47.75 o 
  -5  33   1      250.95      240.16     31.17 o 
  -4  33   1     1345.46     1171.87    228.86 o 
  -3  33   1        5.62       74.10     45.67 o 
  -2  33   1      390.56      370.49     36.51 o 
  -1  33   1       44.27       59.23     11.99 o 
   0  33   1      121.17      125.18     40.97 o 
   1  33   1       77.19       88.63     19.66 o 
   2  33   1      908.32      885.89     52.31 o 
   3  33   1       61.15       59.12     69.60 o 
   4  33   1        0.67       35.91     62.58 o 
   5  33   1      324.34      399.04     68.45 o 
  -4  34   1       84.32      102.54     65.71 o 
  -3  34   1       90.50      100.15     69.87 o 
  -2  34   1     1446.81     1321.40     65.28 o 
  -1  34   1      363.69      363.10     30.51 o 
   0  34   1      634.51      594.45     30.02 o 
   1  34   1      716.05      703.91     29.62 o 
   2  34   1      304.56      318.25     43.33 o 
   3  34   1      446.39      432.90     35.67 o 
   4  34   1      568.76      614.67     68.67 o 
  -4  35   1       83.66      152.74    216.20 o 
  -3  35   1        3.50        9.58     49.70 o 
  -2  35   1      572.17      684.32    127.71 o 
  -1  35   1      301.31      299.00     21.82 o 
   0  35   1      177.86      217.17     37.13 o 
   1  35   1       68.70      134.51     98.91 o 
   2  35   1      603.25      693.77    138.39 o 
   3  35   1      740.05      752.15     80.54 o 
   4  35   1      237.46      238.31     51.88 o 
  -3  36   1      661.67      734.19    113.95 o 
  -2  36   1       38.39       96.29     45.93 o 
  -1  36   1        8.94       10.83     92.26 o 
   0  36   1       24.39       54.19    109.04 o 
   1  36   1       95.31      183.24     85.80 o 
   2  36   1      183.24      192.96     88.69 o 
   3  36   1       77.96      128.55     58.21 o 
  -2  37   1       70.87       71.22    115.22 o 
  -1  37   1      600.35      529.18     54.24 o 
   0  37   1      374.67      482.57     99.14 o 
   1  37   1        4.10       26.72    121.21 o 
 -10   0   2      541.40     1077.92    175.91 o 
  -8   0   2     3943.48     3604.87    305.25 o 
  -6   0   2     5397.78     5274.82    177.12 o 
  -4   0   2    38924.29    37732.45    230.94 o 
  -2   0   2    38940.46    38045.61    214.77 o 
   0   0   2        1.04      202.29    200.38 o 
   2   0   2    13346.68    12757.40    271.06 o 
   4   0   2    18636.61    18283.36    124.97 o 
   6   0   2      345.41      407.79    111.47 o 
   8   0   2       16.96      121.34     98.89 o 
  10   0   2        2.04       30.15    134.69 o 
 -11   1   2        0.57        2.45    277.50 o 
 -10   1   2      139.39      238.32     66.74 o 
  -9   1   2      267.79      283.39    126.30 o 
  -8   1   2      177.71      171.74     51.70 o 
  -7   1   2       46.30       77.59    158.59 o 
  -6   1   2    12976.13    12124.74    125.28 o 
  -5   1   2     7037.60     6905.13    117.58 o 
  -4   1   2     1637.48     1586.20     50.31 o 
  -3   1   2    27866.61    27727.90    145.01 o 
  -2   1   2     5891.90     6295.89    139.29 o 
  -1   1   2    14505.52    15799.88    150.34 o 
   0   1   2   106499.27   103775.36    200.49 o 
   1   1   2        4.03       22.65     85.05 o 
   2   1   2    16651.54    15818.89     63.47 o 
   3   1   2     1446.63     1340.53     37.35 o 
   4   1   2     3604.90     3486.95     60.26 o 
   5   1   2      745.15      853.97    101.54 o 
   6   1   2     2676.66     2784.63    118.46 o 
   7   1   2     1110.10     1074.03     71.06 o 
   8   1   2      252.70      294.03     85.78 o 
   9   1   2      619.88      700.94    101.11 o 
  10   1   2      274.13      356.13     80.41 o 
  11   1   2        3.05      129.80     76.61 o 
 -11   2   2        7.96       22.66     24.59 o 
 -10   2   2       46.95      116.04    193.11 o 
  -9   2   2       80.41      174.05    170.12 o 
  -8   2   2      245.63      299.39    104.31 o 
  -7   2   2     1167.90     1784.67    166.50 o 
  -6   2   2       35.61       62.60     37.84 o 
  -5   2   2     9579.16     9352.18    448.90 o 
  -4   2   2    11389.42    11548.27    112.04 o 
  -3   2   2     6364.83     6188.76    103.26 o 
  -2   2   2    15899.23    15774.80    327.46 o 
  -1   2   2    31720.57    30926.48    561.40 o 
   0   2   2     8438.79     8884.42    154.10 o 
   1   2   2    21192.01    21686.05    119.09 o 
   2   2   2     3532.02     3801.69     72.73 o 
   3   2   2     4314.61     4534.16     67.59 o 
   4   2   2      792.00      899.16    125.12 o 
   5   2   2     5469.21     5459.91    107.67 o 
   6   2   2      205.35      311.93     77.96 o 
   7   2   2      950.62     1225.00    126.74 o 
   8   2   2      347.67      371.52    126.77 o 
   9   2   2       32.47       55.91    134.82 o 
  10   2   2      732.52      715.72     52.28 o 
  11   2   2      262.31      297.10     67.44 o 
 -11   3   2      303.18      368.91    113.58 o 
 -10   3   2      260.40      308.80     53.46 o 
  -9   3   2     3641.27     3477.20     90.43 o 
  -8   3   2      324.83      351.17     42.75 o 
  -7   3   2     3776.93     3573.56    103.73 o 
  -6   3   2       33.88      122.32     43.77 o 
  -5   3   2     6367.19     6132.98    161.06 o 
  -4   3   2       12.88      194.89     88.90 o 
  -3   3   2    34942.79    34195.54    176.37 o 
  -2   3   2     1024.03     1280.63    165.50 o 
  -1   3   2     6234.40     5986.94     36.06 o 
   0   3   2      437.57      677.02    127.20 o 
   1   3   2    12561.09    13123.77    130.57 o 
   2   3   2    17159.85    16542.41    469.73 o 
   3   3   2    36952.95    34797.75    219.18 o 
   4   3   2      378.80      414.79     79.60 o 
   5   3   2     6151.13     5913.63    111.17 o 
   6   3   2        6.95       41.90     58.09 o 
   7   3   2       49.69       83.68    122.11 o 
   8   3   2       83.27      115.10     31.17 o 
   9   3   2        4.77       38.17    118.12 o 
  10   3   2      158.87      207.64     62.01 o 
  11   3   2      791.67      832.64     90.62 o 
 -11   4   2       34.29      162.71     60.00 o 
 -10   4   2       38.26       34.83     31.53 o 
  -9   4   2      175.88      208.56     78.64 o 
  -8   4   2       62.36      148.77     59.16 o 
  -7   4   2     4302.47     4350.64    166.51 o 
  -6   4   2      115.94      172.11    121.03 o 
  -5   4   2     9981.59     9915.38    289.31 o 
  -4   4   2    13904.77    13171.08    136.06 o 
  -3   4   2      344.48      434.88     75.02 o 
  -2   4   2     7280.97     7597.10    113.04 o 
  -1   4   2    28690.39    28481.50    239.61 o 
   0   4   2     1799.84     1768.02     49.84 o 
   1   4   2    20647.17    21308.88    314.21 o 
   2   4   2     3076.66     3053.20    197.28 o 
   3   4   2     2436.95     2664.64    111.03 o 
   4   4   2       21.91       74.57     26.52 o 
   5   4   2     5642.21     5895.64    173.61 o 
   6   4   2     2315.78     2232.01     90.03 o 
   7   4   2      243.25      382.70     92.84 o 
   8   4   2      754.72      670.80     27.27 o 
   9   4   2       46.36       59.05     57.49 o 
  10   4   2        0.81        0.20     40.37 o 
  11   4   2      110.78      123.16     70.21 o 
 -11   5   2       10.04       16.20     20.15 o 
 -10   5   2      456.69      543.84     64.16 o 
  -9   5   2      439.11      358.40     67.68 o 
  -8   5   2       61.93      140.96     52.59 o 
  -7   5   2      565.05      616.60     62.97 o 
  -6   5   2     7668.04     7566.63    123.98 o 
  -5   5   2     6439.13     6249.83     54.40 o 
  -4   5   2      115.85      207.23    110.28 o 
  -3   5   2    10885.50    10509.61     67.57 o 
  -2   5   2     4916.79     5431.34    187.52 o 
  -1   5   2    14728.74    14488.95     83.87 o 
   0   5   2    29459.36    28449.21    105.52 o 
   1   5   2      368.44      603.64     64.82 o 
   2   5   2     1078.05     1356.71    104.20 o 
   3   5   2     2447.84     2528.03    114.25 o 
   4   5   2     1909.24     2241.55    178.86 o 
   5   5   2       22.79       62.91     28.98 o 
   6   5   2     8768.70     8424.78    130.18 o 
   7   5   2       13.99       64.44     45.85 o 
   8   5   2      334.13      401.83     61.99 o 
   9   5   2      411.37      521.56     63.73 o 
  10   5   2      464.18      414.50    152.88 o 
  11   5   2       51.60       87.18    150.46 o 
 -11   6   2      109.68      152.10     49.80 o 
 -10   6   2     2114.06     2389.66    125.55 o 
  -9   6   2      774.33     1203.63    135.47 o 
  -8   6   2     3786.41     3803.68     86.27 o 
  -7   6   2      729.06      679.78     20.34 o 
  -6   6   2      191.07      299.62    102.81 o 
  -5   6   2       15.84      137.67     55.78 o 
  -4   6   2     5268.42     5034.17     58.88 o 
  -3   6   2      228.14      241.41     74.47 o 
  -2   6   2    14389.73    14333.55     70.88 o 
  -1   6   2      600.18      559.39     15.61 o 
   0   6   2     3291.96     3254.68     47.22 o 
   1   6   2     4237.57     4058.66     53.91 o 
   2   6   2    37521.82    35742.49    498.41 o 
   3   6   2       25.10       40.28      9.04 o 
   4   6   2    17720.43    16541.08     77.99 o 
   5   6   2      661.33      678.96     87.25 o 
   6   6   2     1482.33     1511.50    218.43 o 
   7   6   2       25.09       99.70     72.61 o 
   8   6   2      126.87      226.34    113.29 o 
   9   6   2      106.13      101.37     79.38 o 
  10   6   2      314.55      311.88     52.77 o 
 -11   7   2      118.80      137.06     31.77 o 
 -10   7   2      149.83      172.57    106.29 o 
  -9   7   2      146.89      169.78     73.00 o 
  -8   7   2      112.02      116.51     45.17 o 
  -7   7   2      892.85     1155.99    180.22 o 
  -6   7   2     8472.52     8199.14    121.77 o 
  -5   7   2        6.28       41.76     88.38 o 
  -4   7   2      620.35      594.50     59.15 o 
  -3   7   2    14876.08    16385.87    184.06 o 
  -2   7   2      578.24      556.02     75.58 o 
  -1   7   2     9415.45     9231.34     98.68 o 
   0   7   2    25818.06    25025.99    374.50 o 
   1   7   2    16187.17    16330.49    222.89 o 
   2   7   2     2529.52     2532.00     73.86 o 
   3   7   2      630.05      654.28     25.83 o 
   4   7   2     2806.04     2817.07    109.84 o 
   5   7   2     2265.65     2216.11     49.27 o 
   6   7   2     3442.20     3354.74    161.90 o 
   7   7   2     2504.62     2408.95    211.48 o 
   8   7   2       49.19      138.62    122.42 o 
   9   7   2      806.29      921.42     65.32 o 
  10   7   2       28.43       41.29     91.40 o 
 -11   8   2      709.06     1063.23    181.32 o 
 -10   8   2       31.17      107.57     66.65 o 
  -9   8   2      608.66      678.79    113.79 o 
  -8   8   2       76.65       97.03     31.40 o 
  -7   8   2     1755.50     1662.26     49.94 o 
  -6   8   2     6818.00     6518.77    127.43 o 
  -5   8   2     3406.62     3629.71     76.62 o 
  -4   8   2    16236.62    15633.51    107.73 o 
  -3   8   2     2696.09     3082.60    107.12 o 
  -2   8   2    42258.00    40263.86    724.00 o 
  -1   8   2     6957.03     6722.68     67.22 o 
   0   8   2     4597.33     4707.21     85.13 o 
   1   8   2    10142.16    10030.64    126.05 o 
   2   8   2     6245.74     6605.89    140.44 o 
   3   8   2      140.93      442.15     70.99 o 
   4   8   2      609.77      840.83     91.00 o 
   5   8   2     9518.44     8841.63    161.35 o 
   6   8   2      359.76      507.29    138.37 o 
   7   8   2     3777.51     3586.66     56.07 o 
   8   8   2       30.16       59.76     64.11 o 
   9   8   2      354.71      319.97     44.90 o 
  10   8   2       96.61      134.36     67.50 o 
 -11   9   2      136.04      129.80     73.96 o 
 -10   9   2     1003.91      942.10     48.34 o 
  -9   9   2     1711.56     1657.20    233.64 o 
  -8   9   2      804.78      752.95     48.99 o 
  -7   9   2     2570.00     2561.37     56.99 o 
  -6   9   2      525.89      517.11     49.71 o 
  -5   9   2      933.68      950.73    163.62 o 
  -4   9   2      871.36      842.95     38.39 o 
  -3   9   2     1435.62     1337.53     50.58 o 
  -2   9   2      898.65     1158.47     67.55 o 
  -1   9   2     4849.63     5034.22    109.12 o 
   0   9   2       69.36       91.60     22.06 o 
   1   9   2    17643.96    18477.71    323.66 o 
   2   9   2    13763.02    13017.77    134.96 o 
   3   9   2    20594.85    19770.12    342.33 o 
   4   9   2     3632.42     3302.33     23.68 o 
   5   9   2     3618.90     3650.40     79.93 o 
   6   9   2      367.25      490.28    104.32 o 
   7   9   2      379.14      450.76     64.53 o 
   8   9   2       17.93       43.79     25.42 o 
   9   9   2      297.62      308.72     63.64 o 
  10   9   2      638.30      917.97     89.91 o 
 -10  10   2       13.13       41.21     24.13 o 
  -9  10   2       45.21       95.07     46.59 o 
  -8  10   2      268.13      318.21    188.45 o 
  -7  10   2     4194.28     4128.36    103.09 o 
  -6  10   2     1227.51     1291.17    114.28 o 
  -5  10   2     4211.66     4270.67     66.73 o 
  -4  10   2     1631.21     1719.43     96.04 o 
  -3  10   2      830.71      777.76    107.07 o 
  -2  10   2     8612.93     8759.91    197.87 o 
  -1  10   2     8218.38     7926.74    173.20 o 
   0  10   2      320.42      502.39    146.02 o 
   1  10   2    18021.75    17609.41    127.49 o 
   2  10   2     1534.40     1634.60    126.28 o 
   3  10   2      682.11      684.84     62.71 o 
   4  10   2     3211.65     3331.35    115.05 o 
   5  10   2     3169.80     3037.13    109.13 o 
   6  10   2     8029.66     7912.61    111.16 o 
   7  10   2     1697.40     1600.86    107.21 o 
   8  10   2     2944.81     2823.37     89.54 o 
   9  10   2      122.70      180.38    122.38 o 
  10  10   2        7.78       90.90    145.91 o 
 -10  11   2      853.09      888.91    136.63 o 
  -9  11   2      160.84      155.40    196.86 o 
  -8  11   2      697.89      738.41     99.42 o 
  -7  11   2       30.88       82.14    159.22 o 
  -6  11   2     3253.64     3181.05     82.83 o 
  -5  11   2     2762.86     2972.34    152.08 o 
  -4  11   2      554.68     1055.45    108.02 o 
  -3  11   2    20985.46    19996.39    117.71 o 
  -2  11   2     3863.27     3923.17     93.50 o 
  -1  11   2    10480.50    10055.18    138.64 o 
   0  11   2     6797.02     6533.24     73.49 o 
   1  11   2      700.14      757.03     63.10 o 
   2  11   2      768.40     1336.66    119.25 o 
   3  11   2     3490.83     3275.95     29.54 o 
   4  11   2     2537.04     2468.33     49.52 o 
   5  11   2     2566.06     2408.07     48.37 o 
   6  11   2     3070.87     3002.93     28.71 o 
   7  11   2        6.10      133.34    155.99 o 
   8  11   2       14.99       48.68     86.13 o 
   9  11   2       14.77       20.27     28.40 o 
  10  11   2      657.66      785.82     90.86 o 
 -10  12   2     1492.13     1587.98     90.85 o 
  -9  12   2     1050.09     1308.87    117.51 o 
  -8  12   2      951.92      963.73    174.01 o 
  -7  12   2      909.35      949.18     80.09 o 
  -6  12   2     2068.38     1968.95     94.44 o 
  -5  12   2        1.58       23.89    155.44 o 
  -4  12   2       24.93       28.73     40.15 o 
  -3  12   2       31.97      178.55     67.60 o 
  -2  12   2     2564.33     2519.92     94.80 o 
  -1  12   2     2810.86     2958.66    101.92 o 
   0  12   2     1893.91     1870.35     66.53 o 
   1  12   2     2340.27     2311.23    162.65 o 
   2  12   2    39678.31    38792.09    464.62 o 
   3  12   2    13207.85    14417.40    144.27 o 
   4  12   2     2842.40     3143.12     88.57 o 
   5  12   2      350.89      426.27     72.44 o 
   6  12   2        4.37       72.30     72.17 o 
   7  12   2      649.40      592.15     46.39 o 
   8  12   2     1872.38     1950.85    146.18 o 
   9  12   2      662.06     1013.05     95.99 o 
  10  12   2      339.95      457.16     64.38 o 
 -10  13   2       13.46       31.41    170.66 o 
  -9  13   2        5.37       18.60     49.98 o 
  -8  13   2        1.07       37.43    110.24 o 
  -7  13   2      364.47      361.46    121.08 o 
  -6  13   2     4796.85     4791.65    102.81 o 
  -5  13   2      129.44      238.37     75.49 o 
  -4  13   2     2142.54     2416.79    188.42 o 
  -3  13   2     8064.88     8183.41     63.57 o 
  -2  13   2     3150.94     3185.42    200.30 o 
  -1  13   2     3014.94     2917.27     42.73 o 
   0  13   2     5925.04     5751.95     74.89 o 
   1  13   2      725.21      731.82     54.04 o 
   2  13   2     1823.71     1960.32    111.89 o 
   3  13   2      228.46      270.93     27.70 o 
   4  13   2       98.27      244.63     53.21 o 
   5  13   2     6273.89     6120.88     84.31 o 
   6  13   2     1536.75     1547.06     48.22 o 
   7  13   2     3730.13     3487.97    125.91 o 
   8  13   2       35.37       48.70     28.26 o 
   9  13   2      723.37      852.56     51.75 o 
  10  13   2        0.02       42.63     97.93 o 
 -10  14   2       89.80      124.05     74.82 o 
  -9  14   2     1590.80     1514.11    101.95 o 
  -8  14   2      345.66      422.66     60.24 o 
  -7  14   2      149.18      169.63     35.81 o 
  -6  14   2      327.44      377.38    148.39 o 
  -5  14   2     6196.40     6001.65    222.32 o 
  -4  14   2     5770.89     5374.13    175.48 o 
  -3  14   2      565.15      646.51     54.87 o 
  -2  14   2     7556.37     7405.26     79.16 o 
  -1  14   2     1889.57     1987.40     45.60 o 
   0  14   2     5945.48     5967.63     91.48 o 
   1  14   2      796.38      813.54     55.96 o 
   2  14   2     1085.39     1088.90     66.06 o 
   3  14   2     5903.83     5432.85    212.69 o 
   4  14   2     1418.97     1447.30     85.18 o 
   5  14   2     4761.72     4749.03    138.67 o 
   6  14   2      844.66      923.71     69.83 o 
   7  14   2       94.67      138.06     39.10 o 
   8  14   2        3.30       16.78     80.53 o 
   9  14   2     3217.40     2793.30    192.60 o 
  10  14   2       31.38       41.05     15.33 o 
 -10  15   2      526.40      551.33    120.11 o 
  -9  15   2     1027.75      937.20    128.11 o 
  -8  15   2      204.71      393.28    158.15 o 
  -7  15   2     2895.62     3092.25    123.95 o 
  -6  15   2       38.13       40.99     46.96 o 
  -5  15   2     1493.21     1638.33    166.11 o 
  -4  15   2        7.39       16.75     49.70 o 
  -3  15   2     3419.79     3203.51    156.65 o 
  -2  15   2     3266.84     3531.77     87.39 o 
  -1  15   2      128.16       95.63     13.95 o 
   0  15   2     3165.40     3057.72     91.64 o 
   1  15   2     9543.98     9250.73    111.54 o 
   2  15   2       30.61       68.97     56.15 o 
   3  15   2    16252.04    15445.76     82.14 o 
   4  15   2     2916.42     2885.27     75.32 o 
   5  15   2       51.48      115.69     40.63 o 
   6  15   2       15.11       99.25     70.23 o 
   7  15   2     1237.94     1457.94     81.23 o 
   8  15   2      303.76      386.63    109.50 o 
   9  15   2        0.71       17.74     25.57 o 
  10  15   2      681.54      927.40    110.03 o 
 -10  16   2        1.35       10.85     15.65 o 
  -9  16   2        3.00       21.13    112.35 o 
  -8  16   2      198.19      392.68    151.11 o 
  -7  16   2      151.92      218.08     51.97 o 
  -6  16   2      468.15      565.87     70.72 o 
  -5  16   2     2965.98     2888.08     75.74 o 
  -4  16   2     2195.42     2074.47    114.11 o 
  -3  16   2      411.90      447.98     48.10 o 
  -2  16   2     5464.29     5295.72    104.04 o 
  -1  16   2     1259.77     1178.91     39.66 o 
   0  16   2       20.44       39.78     71.91 o 
   1  16   2     1795.04     2003.99     61.67 o 
   2  16   2      502.51      552.38     43.60 o 
   3  16   2      445.33      494.86     56.33 o 
   4  16   2      956.29      996.90     36.57 o 
   5  16   2        3.70       16.65     10.57 o 
   6  16   2     3135.93     2856.55     37.76 o 
   7  16   2      890.39     1084.28    123.75 o 
   8  16   2     2927.78     2610.87     80.48 o 
   9  16   2     1040.42      864.12    196.45 o 
  10  16   2        2.29        3.77     10.26 o 
 -10  17   2     1180.78     1579.36    143.13 o 
  -9  17   2       85.48       95.53     24.98 o 
  -8  17   2     1077.54      943.81    118.70 o 
  -7  17   2       90.74      116.91     76.63 o 
  -6  17   2     2759.40     2797.28    147.98 o 
  -5  17   2      913.65      979.71     56.88 o 
  -4  17   2     1675.55     1923.54     73.19 o 
  -3  17   2    14698.96    14188.55    716.53 o 
  -2  17   2      247.27      277.06     73.29 o 
  -1  17   2     4607.14     4454.60     93.99 o 
   0  17   2       18.71       31.86     10.07 o 
   1  17   2      192.96      222.66     53.49 o 
   2  17   2      616.45      832.90    105.77 o 
   3  17   2      377.85      367.33     26.46 o 
   4  17   2     5106.89     5066.25    189.82 o 
   5  17   2        3.35       15.68     51.25 o 
   6  17   2     2403.82     2622.97    155.85 o 
   7  17   2        0.64       57.92     40.18 o 
   8  17   2     1414.43     1505.89     48.37 o 
   9  17   2        0.65       83.82    103.20 o 
  -9  18   2      232.86      212.25    173.70 o 
  -8  18   2     1258.03     1318.47    116.91 o 
  -7  18   2      116.59      156.20    146.21 o 
  -6  18   2     4197.99     3879.10     62.81 o 
  -5  18   2      328.51      387.90     42.96 o 
  -4  18   2       19.65       33.99     30.66 o 
  -3  18   2      773.70      779.73     35.96 o 
  -2  18   2     1133.30     1146.85     60.93 o 
  -1  18   2      379.40      486.44    114.29 o 
   0  18   2      142.44      220.74    124.47 o 
   1  18   2        5.56       30.47     28.20 o 
   2  18   2    15415.83    14544.99    380.51 o 
   3  18   2      487.80      474.40     24.17 o 
   4  18   2        7.20       35.29     62.38 o 
   5  18   2      837.01      782.44     65.03 o 
   6  18   2      236.44      301.14     61.96 o 
   7  18   2      330.92      349.17     49.45 o 
   8  18   2     2381.42     2430.38    141.69 o 
   9  18   2      137.58      209.50     84.98 o 
  -9  19   2        6.31       13.72     72.96 o 
  -8  19   2        5.19       42.15     39.03 o 
  -7  19   2      328.84      292.25     32.00 o 
  -6  19   2      896.03      881.98     56.14 o 
  -5  19   2      109.97      107.59     20.55 o 
  -4  19   2      298.24      340.58     35.20 o 
  -3  19   2      370.88      437.97    126.07 o 
  -2  19   2     1089.83     1036.09     49.00 o 
  -1  19   2       23.73       49.10     25.54 o 
   0  19   2     1155.25     1169.70     67.30 o 
   1  19   2      331.25      395.12     48.50 o 
   2  19   2      609.52      850.86    103.72 o 
   3  19   2      131.94      159.93     36.69 o 
   4  19   2       72.29      229.39     71.99 o 
   5  19   2      878.69     1139.29    108.72 o 
   6  19   2     1335.09     1284.07    142.09 o 
   7  19   2     4920.88     4721.26    110.14 o 
   8  19   2      104.96      117.85     64.61 o 
   9  19   2     1053.01     1195.37    116.94 o 
  -9  20   2     1357.99     1504.07    143.77 o 
  -8  20   2      159.38      215.23     78.39 o 
  -7  20   2       14.14       14.90     14.18 o 
  -6  20   2      335.00      448.68     73.13 o 
  -5  20   2     1102.04     1268.86     74.40 o 
  -4  20   2     1744.59     1733.40     41.49 o 
  -3  20   2     1499.82     1495.48    161.38 o 
  -2  20   2      198.84      184.27     19.72 o 
  -1  20   2        3.64       16.06     31.38 o 
   0  20   2     8597.33     8545.70    102.84 o 
   1  20   2      211.57      232.03     47.24 o 
   2  20   2       21.87      106.70     33.67 o 
   3  20   2     2369.52     2227.41     83.56 o 
   4  20   2       81.79      124.66    125.53 o 
   5  20   2     1467.63     1592.74    126.02 o 
   6  20   2        6.51       10.78     10.49 o 
   7  20   2      363.89      333.45     54.10 o 
   8  20   2      496.32      544.92     59.59 o 
   9  20   2     1073.95     1004.87     62.75 o 
  -9  21   2      816.64      729.95     53.71 o 
  -8  21   2      230.70      218.17     57.26 o 
  -7  21   2     2695.60     2726.17    114.19 o 
  -6  21   2      852.40      891.51     63.41 o 
  -5  21   2      992.42     1061.78     66.83 o 
  -4  21   2      405.88      484.34     58.78 o 
  -3  21   2      405.18      481.30     98.34 o 
  -2  21   2       65.05       78.65     47.04 o 
  -1  21   2        5.90       25.27     49.10 o 
   0  21   2       78.94      103.46     24.55 o 
   1  21   2     2632.48     2431.16    151.08 o 
   2  21   2      378.00      378.57     38.88 o 
   3  21   2     3656.76     3625.60    135.64 o 
   4  21   2     1985.01     1955.13     77.59 o 
   5  21   2      656.28      629.54     54.82 o 
   6  21   2       10.27       30.60     84.33 o 
   7  21   2     2385.40     2312.58    174.02 o 
   8  21   2      470.15      532.01     46.81 o 
   9  21   2      385.39      474.63     32.39 o 
  -9  22   2       36.29       33.21      9.55 o 
  -8  22   2      334.93      358.93    127.99 o 
  -7  22   2        2.63       57.98     64.93 o 
  -6  22   2        0.55       71.32     43.46 o 
  -5  22   2      703.44      659.31     36.97 o 
  -4  22   2      455.34      417.49     15.28 o 
  -3  22   2       18.17       82.15    123.59 o 
  -2  22   2     1078.34     1167.32     55.56 o 
  -1  22   2       91.78      103.11     23.00 o 
   0  22   2      111.45      140.20     77.48 o 
   1  22   2       68.05       95.20     62.92 o 
   2  22   2       89.77      101.13     53.93 o 
   3  22   2     1062.89     1039.07     32.54 o 
   4  22   2      540.27      609.59     64.39 o 
   5  22   2       12.04       34.26     74.85 o 
   6  22   2     1324.22     1146.88    226.95 o 
   7  22   2      714.73      715.03     55.30 o 
   8  22   2     1855.76     2112.49    106.23 o 
  -8  23   2      583.10      534.94     46.16 o 
  -7  23   2      155.86      137.67     32.87 o 
  -6  23   2      495.02      497.09     51.69 o 
  -5  23   2       43.51       63.10    107.92 o 
  -4  23   2      819.37      749.87     22.64 o 
  -3  23   2      120.94      168.27     49.74 o 
  -2  23   2      370.46      393.14     29.59 o 
  -1  23   2      948.69      972.38     84.70 o 
   0  23   2      489.12      567.70     93.79 o 
   1  23   2     2633.01     2644.87    149.15 o 
   2  23   2     1362.88     1366.26     89.75 o 
   3  23   2      492.46      599.37     70.60 o 
   4  23   2     5223.03     4720.97     43.62 o 
   5  23   2       16.44       34.83     19.57 o 
   6  23   2     2150.90     2173.32     54.07 o 
   7  23   2      413.90      456.97     65.49 o 
   8  23   2      263.25      356.48    178.71 o 
  -8  24   2     1677.67     2047.18    159.98 o 
  -7  24   2      188.69      199.67     23.26 o 
  -6  24   2     2985.17     2994.32    112.32 o 
  -5  24   2      684.91      676.20     46.76 o 
  -4  24   2      405.60      353.40     29.94 o 
  -3  24   2      616.10      731.45    108.53 o 
  -2  24   2        9.93       38.21     77.18 o 
  -1  24   2     1876.03     1853.33     63.64 o 
   0  24   2      352.99      428.17     78.38 o 
   1  24   2      853.88      788.97     16.04 o 
   2  24   2     5651.85     5311.67     86.25 o 
   3  24   2      633.29      685.01     89.47 o 
   4  24   2       66.85       91.31     59.41 o 
   5  24   2      536.03      508.23     83.56 o 
   6  24   2      511.52      606.91     54.65 o 
   7  24   2       25.67       92.35    134.10 o 
   8  24   2      358.03      336.70     31.74 o 
  -8  25   2       63.66       84.73     23.84 o 
  -7  25   2     1313.17     1691.04    158.84 o 
  -6  25   2      154.43      200.21     38.62 o 
  -5  25   2      622.05      555.55     38.21 o 
  -4  25   2       98.25      130.44     48.01 o 
  -3  25   2     3016.31     2781.89     68.94 o 
  -2  25   2       29.31       66.91     47.69 o 
  -1  25   2       64.94      124.36     31.21 o 
   0  25   2      202.64      197.49     35.39 o 
   1  25   2     1832.35     1877.43    111.05 o 
   2  25   2     2318.30     2276.52     53.66 o 
   3  25   2      399.77      474.30    131.65 o 
   4  25   2      453.52      507.46    115.90 o 
   5  25   2      241.74      218.74     46.37 o 
   6  25   2     1271.41     1533.75    141.61 o 
   7  25   2     1347.98     1210.29     32.69 o 
   8  25   2      178.56      313.71    144.57 o 
  -8  26   2       40.54       58.26     69.63 o 
  -7  26   2       33.65      110.26    127.93 o 
  -6  26   2      149.37      154.25     14.29 o 
  -5  26   2      775.99      765.50     95.34 o 
  -4  26   2      681.99      613.82     34.99 o 
  -3  26   2      538.95      516.80     42.96 o 
  -2  26   2        7.19       37.52     39.66 o 
  -1  26   2      340.65      542.63    156.61 o 
   0  26   2     1626.13     1809.31     81.10 o 
   1  26   2      628.83      603.44     36.29 o 
   2  26   2      461.10      552.43    113.74 o 
   3  26   2     3181.68     2919.94    178.29 o 
   4  26   2      580.17      635.69     49.98 o 
   5  26   2     2303.55     2349.92    118.74 o 
   6  26   2     1122.19     1476.64     90.44 o 
   7  26   2      280.78      306.80     91.58 o 
  -7  27   2     1995.50     1873.70     70.11 o 
  -6  27   2      801.84      761.74     64.30 o 
  -5  27   2      261.81      350.85     88.66 o 
  -4  27   2     1541.93     1760.13     79.61 o 
  -3  27   2        8.30       36.18     27.37 o 
  -2  27   2     1509.24     1679.72     65.34 o 
  -1  27   2      224.73      292.24     77.05 o 
   0  27   2     1342.36     1545.16     76.72 o 
   1  27   2     1273.39     1451.94    112.63 o 
   2  27   2      226.35      348.10     58.08 o 
   3  27   2     2656.70     2430.91     88.54 o 
   4  27   2      507.62      661.36     93.56 o 
   5  27   2        0.62       11.31     40.19 o 
   6  27   2       17.27       40.33    103.95 o 
   7  27   2      377.36      357.11     66.24 o 
  -7  28   2      165.58      165.62     54.96 o 
  -6  28   2       53.93       51.45     26.57 o 
  -5  28   2      437.96      451.67     51.17 o 
  -4  28   2     1486.30     1484.01     67.02 o 
  -3  28   2       71.96      149.48     39.91 o 
  -2  28   2      471.38      486.21    105.84 o 
  -1  28   2      361.04      422.71     72.71 o 
   0  28   2       25.27       50.55     86.07 o 
   1  28   2      106.45      136.97     37.95 o 
   2  28   2      271.00      290.50     48.92 o 
   3  28   2     1154.93     1091.08     69.88 o 
   4  28   2      164.84      368.36    123.92 o 
   5  28   2     1289.52     1573.00    100.29 o 
   6  28   2      577.28      497.01     43.80 o 
   7  28   2       39.18       49.97     72.24 o 
  -7  29   2        0.08       10.04     39.20 o 
  -6  29   2        0.15        7.70     42.00 o 
  -5  29   2       46.94      182.29     61.49 o 
  -4  29   2      521.88      528.10     28.92 o 
  -3  29   2       48.82       60.08     34.86 o 
  -2  29   2       82.59      120.94     36.24 o 
  -1  29   2      324.89      396.49     83.67 o 
   0  29   2     2196.84     2109.26     78.84 o 
   1  29   2      450.80      669.86    180.74 o 
   2  29   2        0.85       40.95     70.64 o 
   3  29   2      397.34      449.86     41.73 o 
   4  29   2      728.53      859.92     91.79 o 
   5  29   2      773.36      698.27    185.49 o 
   6  29   2      517.24      587.78     81.58 o 
  -6  30   2     1149.74     1238.15     72.72 o 
  -5  30   2      899.56      850.35     51.92 o 
  -4  30   2       43.30       50.67      9.55 o 
  -3  30   2       10.37       13.55     24.10 o 
  -2  30   2      129.12      167.47     63.83 o 
  -1  30   2     1299.52     1168.15     46.89 o 
   0  30   2      152.12      189.12     43.84 o 
   1  30   2     1237.34     1659.97    113.25 o 
   2  30   2     1033.81      977.72     67.58 o 
   3  30   2      476.39      450.82     30.15 o 
   4  30   2      690.31      582.96     59.15 o 
   5  30   2        1.38        5.59     20.27 o 
   6  30   2      305.51      292.20     30.99 o 
  -6  31   2      137.50      129.27     10.08 o 
  -5  31   2      397.47      375.30     50.04 o 
  -4  31   2        1.74        5.83     27.42 o 
  -3  31   2     2481.96     2623.52    112.12 o 
  -2  31   2       36.00       69.09     28.43 o 
  -1  31   2     1114.04     1330.77    154.39 o 
   0  31   2       19.77       21.27      3.20 o 
   1  31   2        0.24        9.59     10.20 o 
   2  31   2      252.08      256.42     36.71 o 
   3  31   2      101.36      157.88     82.10 o 
   4  31   2      132.02      184.03     63.48 o 
   5  31   2        0.35        9.82     15.52 o 
   6  31   2       97.32      129.29     44.79 o 
  -5  32   2      363.73      360.22    102.88 o 
  -4  32   2      464.23      387.21     68.82 o 
  -3  32   2       15.69       54.89     67.93 o 
  -2  32   2      521.48      552.35     48.87 o 
  -1  32   2      802.72      870.92     74.69 o 
   0  32   2      128.99      218.95     55.57 o 
   1  32   2     1587.95     1574.10     78.03 o 
   2  32   2      192.86      283.84     39.39 o 
   3  32   2       21.64       33.37     35.88 o 
   4  32   2      520.43      574.43     57.50 o 
   5  32   2     1160.03     1211.52    105.63 o 
  -5  33   2      375.02      334.03     73.41 o 
  -4  33   2      966.49      895.53     38.08 o 
  -3  33   2       27.97       72.75    101.00 o 
  -2  33   2      446.67      553.36    108.28 o 
  -1  33   2      143.80      160.73    105.94 o 
   0  33   2     1175.42     1097.10     66.12 o 
   1  33   2      118.22      174.66     36.53 o 
   2  33   2      443.32      437.24     34.27 o 
   3  33   2      743.14      773.81    104.45 o 
   4  33   2        2.02       36.90     52.15 o 
   5  33   2      114.72      109.29     82.16 o 
  -4  34   2     2300.22     2706.87    163.43 o 
  -3  34   2       26.73       37.53     27.63 o 
  -2  34   2     2487.92     2354.10    111.80 o 
  -1  34   2      200.39      392.92    219.71 o 
   0  34   2      383.24      467.32    172.09 o 
   1  34   2       29.80       43.43     27.63 o 
   2  34   2      436.52      453.22     40.36 o 
   3  34   2       14.88       25.74     32.25 o 
   4  34   2      597.39      639.82    106.37 o 
  -3  35   2      300.71      317.84     79.48 o 
  -2  35   2       80.24      192.86    104.82 o 
  -1  35   2       18.77       18.32    137.50 o 
   0  35   2     2231.25     2342.42     96.94 o 
   1  35   2      175.75      199.05     50.39 o 
   2  35   2       16.89       19.76     13.52 o 
   3  35   2      311.89      330.96     38.78 o 
  -3  36   2        5.59       13.64     26.82 o 
  -2  36   2      304.72      278.70     32.89 o 
  -1  36   2      808.63      915.09    174.88 o 
   0  36   2        1.46       37.42    130.82 o 
   1  36   2      601.17      543.23     90.49 o 
   2  36   2      688.17      677.69     44.31 o 
  -1  37   2     2132.59     1884.27    166.37 o 
   0  37   2        0.13       10.88     65.13 o 
   1  37   2      181.77      169.28     34.29 o 
 -11   0   3     1948.64     1750.54    154.71 o 
  -9   0   3     1561.79     1846.56    198.50 o 
  -7   0   3        8.65      192.94    147.23 o 
  -5   0   3     1084.72     1617.29    212.82 o 
  -3   0   3     4837.74     4898.24    105.44 o 
  -1   0   3        1.38       51.39    138.01 o 
   1   0   3       24.60       87.35     50.82 o 
   3   0   3     1365.58     1687.91    233.83 o 
   5   0   3      412.64      404.80    187.29 o 
   7   0   3     8857.95     8300.96    127.92 o 
   9   0   3     6294.41     5660.70    128.71 o 
 -11   1   3       23.86      104.28     61.04 o 
 -10   1   3      253.13      371.22     71.17 o 
  -9   1   3     2584.16     2507.91    189.26 o 
  -8   1   3      866.97     1075.27    159.43 o 
  -7   1   3     1185.22     1116.41    214.07 o 
  -6   1   3     4127.69     4132.88    118.42 o 
  -5   1   3       31.67       98.38    108.78 o 
  -4   1   3      209.18      239.45    144.80 o 
  -3   1   3      135.22      133.98     10.53 o 
  -2   1   3     7758.22     7769.41    134.57 o 
  -1   1   3       94.62      105.54     26.75 o 
   0   1   3        5.21       97.80     83.97 o 
   1   1   3    21306.05    20800.94    243.53 o 
   2   1   3      193.01      220.98     50.90 o 
   3   1   3     7690.63     7670.61     94.57 o 
   4   1   3     6911.69     6864.69    172.50 o 
   5   1   3     8588.16     7973.73     87.27 o 
   6   1   3       33.02       29.43     40.34 o 
   7   1   3     2826.33     2829.94    189.75 o 
   8   1   3     1209.42     1257.14     61.19 o 
   9   1   3        7.84      116.80    118.05 o 
  10   1   3      390.98      566.50     68.70 o 
 -11   2   3      199.89      201.50     51.61 o 
 -10   2   3      715.20      916.15    147.94 o 
  -9   2   3        0.11       47.93    105.89 o 
  -8   2   3     2565.73     2662.66     97.70 o 
  -7   2   3     1955.30     1866.15    140.74 o 
  -6   2   3      117.30      244.21     70.82 o 
  -5   2   3     2068.73     2119.12     52.73 o 
  -4   2   3     1043.04      991.70     35.55 o 
  -3   2   3      610.84      603.79     39.32 o 
  -2   2   3     3734.30     3688.57     74.47 o 
  -1   2   3     1403.06     1738.77     97.87 o 
   0   2   3        1.11        1.98      4.73 o 
   1   2   3      214.52      236.59     31.11 o 
   2   2   3    14454.61    14164.21    518.44 o 
   3   2   3    10235.50    10795.60    275.45 o 
   4   2   3     1737.75     1620.83    103.27 o 
   5   2   3     2402.94     2456.33    185.25 o 
   6   2   3     8664.24     7969.88    177.79 o 
   7   2   3     1618.13     1736.52     82.13 o 
   8   2   3      131.20      113.63     43.55 o 
   9   2   3      612.23      742.15     87.13 o 
  10   2   3      157.44      167.41     66.89 o 
 -11   3   3       10.08       60.48     31.02 o 
 -10   3   3     3055.11     3021.33     69.03 o 
  -9   3   3       16.44       38.14     32.76 o 
  -8   3   3       60.68      112.24     32.93 o 
  -7   3   3      180.89      173.96     58.60 o 
  -6   3   3     2069.64     2153.34    156.71 o 
  -5   3   3     4804.36     4625.36    133.26 o 
  -4   3   3      671.13      640.11     70.25 o 
  -3   3   3     1052.47     1089.66     49.40 o 
  -2   3   3    17140.26    17941.22    125.73 o 
  -1   3   3    13680.49    13667.97    431.59 o 
   0   3   3     3689.14     4049.24     76.54 o 
   1   3   3     3787.09     3827.88    159.71 o 
   2   3   3      730.88      704.84     34.74 o 
   3   3   3        7.95       46.16     29.62 o 
   4   3   3     2542.11     2682.57    103.49 o 
   5   3   3      330.28      361.64     20.46 o 
   6   3   3      553.89      629.42    140.55 o 
   7   3   3       94.63      161.83     89.19 o 
   8   3   3     5212.34     4899.28    128.57 o 
   9   3   3       15.26       66.59    124.32 o 
  10   3   3     4775.90     4319.31    164.25 o 
 -11   4   3        1.51       25.09     24.79 o 
 -10   4   3      905.16      994.00    200.71 o 
  -9   4   3       50.89       68.79    142.25 o 
  -8   4   3     2623.15     2792.59    125.47 o 
  -7   4   3     3050.75     2931.96    140.00 o 
  -6   4   3     1142.10     1197.18    122.93 o 
  -5   4   3     2983.47     3047.16     64.17 o 
  -4   4   3      488.11      451.54     25.78 o 
  -3   4   3      864.50      960.39    115.12 o 
  -2   4   3     3081.26     3449.09    161.72 o 
  -1   4   3      302.21      398.27    120.49 o 
   0   4   3      398.98      446.00    111.72 o 
   1   4   3      960.14      922.56     15.63 o 
   2   4   3    14128.51    13743.17     41.77 o 
   3   4   3     3570.50     4018.84    110.06 o 
   4   4   3       60.51      115.59     48.15 o 
   5   4   3     6449.08     6576.59    119.81 o 
   6   4   3    10570.20    10361.21    490.08 o 
   7   4   3       24.74       51.95     51.53 o 
   8   4   3      114.81      105.45      8.34 o 
   9   4   3        9.65       25.96     65.91 o 
  10   4   3      700.16      715.14    163.15 o 
 -11   5   3       58.97       61.57     29.77 o 
 -10   5   3      650.89      603.22     46.28 o 
  -9   5   3     3108.45     2814.15    151.26 o 
  -8   5   3       48.27       52.84     80.41 o 
  -7   5   3     1679.81     1672.35    159.37 o 
  -6   5   3      273.99      323.04     52.26 o 
  -5   5   3     1508.01     1661.14     78.85 o 
  -4   5   3     4854.98     4646.35    123.45 o 
  -3   5   3     9868.37     9238.49     29.92 o 
  -2   5   3      307.38      330.86     50.08 o 
  -1   5   3     1106.51     1209.62     70.97 o 
   0   5   3    14840.48    15700.19    205.93 o 
   1   5   3    33234.02    31857.70    629.29 o 
   2   5   3     4376.42     4271.28     36.67 o 
   3   5   3      428.62      406.03     15.29 o 
   4   5   3     9495.24     9124.03    123.38 o 
   5   5   3     4795.99     4492.41     99.94 o 
   6   5   3      180.30      358.80     98.56 o 
   7   5   3     4038.90     3859.34     94.64 o 
   8   5   3       24.75      114.52    169.11 o 
   9   5   3        5.68       28.10    123.18 o 
  10   5   3      554.72      701.16     79.69 o 
 -11   6   3     1129.96     1078.39    301.88 o 
 -10   6   3       41.16       43.83     43.15 o 
  -9   6   3      734.66      811.77    167.29 o 
  -8   6   3      156.98      220.07    100.55 o 
  -7   6   3      476.37      764.29    157.23 o 
  -6   6   3     3117.30     3079.90    153.18 o 
  -5   6   3     2440.46     2483.94     73.09 o 
  -4   6   3     4042.91     3932.67    191.45 o 
  -3   6   3     3122.70     3119.72    190.66 o 
  -2   6   3      217.21      212.77     10.53 o 
  -1   6   3     7574.73     7241.66     64.79 o 
   0   6   3      383.16      359.09     37.71 o 
   1   6   3    20076.57    21043.08    391.31 o 
   2   6   3     3079.64     3120.33    129.23 o 
   3   6   3     3846.97     4199.84     97.52 o 
   4   6   3     1996.20     1993.28     94.41 o 
   5   6   3     2957.80     3108.08    101.04 o 
   6   6   3      780.37      815.92     98.54 o 
   7   6   3     1820.89     1808.59    182.20 o 
   8   6   3       45.28       62.76     75.11 o 
   9   6   3     3537.03     3280.29    173.80 o 
  10   6   3      531.24      633.93     94.78 o 
 -11   7   3       82.60      156.78     82.65 o 
 -10   7   3      652.21      591.16     41.30 o 
  -9   7   3      993.69     1441.51    142.58 o 
  -8   7   3     2073.07     2052.36     95.98 o 
  -7   7   3     2117.00     2294.95    177.05 o 
  -6   7   3     6098.63     6097.89    139.26 o 
  -5   7   3       40.99       44.50     46.84 o 
  -4   7   3     4091.06     4518.88    119.05 o 
  -3   7   3     2332.08     2524.40     61.40 o 
  -2   7   3      390.88      403.66     11.11 o 
  -1   7   3     3681.72     3805.19    144.20 o 
   0   7   3      473.08      470.56     80.75 o 
   1   7   3       98.96      159.57     93.40 o 
   2   7   3     6512.13     6457.71    125.97 o 
   3   7   3      833.30      869.32    122.22 o 
   4   7   3     4461.81     4590.85    102.38 o 
   5   7   3     8527.72     8462.54     85.65 o 
   6   7   3     5654.85     5461.59     58.47 o 
   7   7   3     2582.41     2538.98    139.80 o 
   8   7   3     1470.61     1523.31     75.16 o 
   9   7   3      118.00      228.03    149.16 o 
  10   7   3        2.27       92.32    114.86 o 
 -10   8   3      713.03      700.64    135.46 o 
  -9   8   3      390.46      387.58     60.78 o 
  -8   8   3     2076.90     2174.12     84.12 o 
  -7   8   3      565.05      596.65     44.35 o 
  -6   8   3        0.98       13.69     31.57 o 
  -5   8   3       75.61      238.84    116.41 o 
  -4   8   3    12354.88    11965.68    674.67 o 
  -3   8   3     5178.42     4998.48    132.80 o 
  -2   8   3     8986.31     8721.66     52.27 o 
  -1   8   3       47.42      242.96    116.28 o 
   0   8   3    26279.73    26753.85    421.06 o 
   1   8   3     8499.42     8197.63    133.36 o 
   2   8   3     3846.80     3888.47     61.87 o 
   3   8   3    10611.33    11362.48    152.15 o 
   4   8   3     2112.81     2115.92     81.52 o 
   5   8   3      266.32      257.11    108.63 o 
   6   8   3     5111.40     5100.66     96.24 o 
   7   8   3      607.47      580.13     41.74 o 
   8   8   3     1475.87     1349.54     32.11 o 
   9   8   3      474.83      567.10    159.48 o 
  10   8   3        0.78       18.23     18.63 o 
 -10   9   3      720.26      759.62    102.31 o 
  -9   9   3        2.09       55.38    119.57 o 
  -8   9   3      301.85      303.45    140.12 o 
  -7   9   3      890.59      843.37     72.13 o 
  -6   9   3      158.20      171.73     20.63 o 
  -5   9   3     3353.81     3295.95     51.33 o 
  -4   9   3       62.77      107.56    128.45 o 
  -3   9   3      882.59      799.75     33.59 o 
  -2   9   3    12333.25    12093.32    142.68 o 
  -1   9   3      148.00      162.75     46.93 o 
   0   9   3     1092.82     1731.61    161.57 o 
   1   9   3    29345.10    28059.30    175.07 o 
   2   9   3     2369.49     2310.01    106.74 o 
   3   9   3     8194.40     7940.00    127.29 o 
   4   9   3     3540.00     3497.17     94.70 o 
   5   9   3     3054.02     2931.02     46.55 o 
   6   9   3      160.52      190.32     74.14 o 
   7   9   3      132.94      157.69     31.47 o 
   8   9   3     3522.63     3303.93    117.13 o 
   9   9   3       83.09      176.50     80.74 o 
  10   9   3     1510.78     1353.19    113.98 o 
 -10  10   3      148.80      215.36     69.88 o 
  -9  10   3     1450.19     1383.53    107.49 o 
  -8  10   3     2268.52     2320.23     85.09 o 
  -7  10   3     1330.91     1578.50    128.16 o 
  -6  10   3       60.40      142.64     42.08 o 
  -5  10   3     5933.81     5399.08    158.18 o 
  -4  10   3     2423.59     2284.09    198.37 o 
  -3  10   3       15.19       26.71     25.23 o 
  -2  10   3     6118.40     6076.52     75.83 o 
  -1  10   3     6514.92     6495.70    115.83 o 
   0  10   3     3933.59     3882.34    108.04 o 
   1  10   3      249.23      277.27     25.70 o 
   2  10   3        4.63       39.89    132.59 o 
   3  10   3     1139.19     1988.59    217.48 o 
   4  10   3     5800.65     5594.33     86.36 o 
   5  10   3    10142.63    10049.50     91.71 o 
   6  10   3     8060.74     7551.67    109.75 o 
   7  10   3       72.50       98.39     82.15 o 
   8  10   3      572.92      625.66    198.94 o 
   9  10   3      227.41      225.54     28.35 o 
  10  10   3      255.00      243.24    136.93 o 
 -10  11   3      105.38      174.61     66.82 o 
  -9  11   3      771.33      864.76    108.80 o 
  -8  11   3      293.17      335.39     45.04 o 
  -7  11   3      129.88      138.64     31.43 o 
  -6  11   3      404.23      404.61     30.54 o 
  -5  11   3     2149.64     2193.52     66.95 o 
  -4  11   3     3370.59     3525.02     54.83 o 
  -3  11   3    14988.00    16294.87    152.01 o 
  -2  11   3     8171.34     8337.09     72.35 o 
  -1  11   3      622.98      682.37     60.60 o 
   0  11   3     9127.50    10529.29    178.91 o 
   1  11   3    23550.01    22550.49     30.30 o 
   2  11   3     6412.40     6006.00     54.42 o 
   3  11   3     2002.86     1867.84    237.92 o 
   4  11   3     5439.82     5532.20     81.22 o 
   5  11   3     1111.99     1244.82     72.77 o 
   6  11   3      864.80     1203.67    102.75 o 
   7  11   3     4008.75     3799.56    183.16 o 
   8  11   3      254.73      310.30     67.42 o 
   9  11   3      148.87      148.58     36.43 o 
  10  11   3      269.69      273.83     41.95 o 
 -10  12   3      200.42      270.45     49.08 o 
  -9  12   3        4.96       60.12    154.39 o 
  -8  12   3      114.22      204.21    152.39 o 
  -7  12   3     1444.61     1619.00    110.54 o 
  -6  12   3     1211.50     1566.18    150.07 o 
  -5  12   3      231.08      255.59     65.41 o 
  -4  12   3     5919.45     5588.61    116.26 o 
  -3  12   3     7547.03     7256.76     49.64 o 
  -2  12   3     1493.85     1375.76    192.52 o 
  -1  12   3    33150.57    32082.40    499.44 o 
   0  12   3      753.96      749.20     61.40 o 
   1  12   3     1532.21     1692.94     82.11 o 
   2  12   3    16400.55    15918.21    191.74 o 
   3  12   3     2036.47     2066.96     92.92 o 
   4  12   3     3537.32     3602.62     60.57 o 
   5  12   3     2238.70     2313.61    144.78 o 
   6  12   3       66.13      111.42     81.24 o 
   7  12   3      252.06      301.90     52.85 o 
   8  12   3       22.92       35.27     49.18 o 
   9  12   3     3020.73     2969.32    102.14 o 
  10  12   3       79.74       85.39     21.08 o 
 -10  13   3      421.30      383.46     58.22 o 
  -9  13   3     1013.30      891.20     67.94 o 
  -8  13   3      650.52      830.79     87.78 o 
  -7  13   3      580.12      579.81     50.95 o 
  -6  13   3      566.51      625.12     83.10 o 
  -5  13   3      545.08      477.15     29.55 o 
  -4  13   3      157.07      291.97     75.94 o 
  -3  13   3     3284.53     3462.56     67.54 o 
  -2  13   3     3967.58     3711.25    147.54 o 
  -1  13   3      643.51      696.87    197.54 o 
   0  13   3     6064.37     5964.79    111.24 o 
   1  13   3     1686.96     1962.84    118.88 o 
   2  13   3      113.63      209.72     68.70 o 
   3  13   3     1007.22     1090.22    132.53 o 
   4  13   3     4473.62     4455.94    110.18 o 
   5  13   3     5850.23     5635.69    119.80 o 
   6  13   3     4508.35     4187.08    111.60 o 
   7  13   3     1467.43     1904.15    160.31 o 
   8  13   3       25.59      189.35    110.90 o 
   9  13   3      136.36      149.03     58.87 o 
  10  13   3        1.07       17.95     30.91 o 
 -10  14   3      726.41      784.13    202.92 o 
  -9  14   3        6.22       10.56     25.94 o 
  -8  14   3      699.09      698.30     83.91 o 
  -7  14   3     1313.05     1278.64     55.17 o 
  -6  14   3      193.98      156.43     62.70 o 
  -5  14   3      739.17     1242.77    161.04 o 
  -4  14   3    10837.17    10443.99    352.16 o 
  -3  14   3     6147.99     6462.77     91.90 o 
  -2  14   3     5540.80     5482.53    116.95 o 
  -1  14   3     5527.62     5263.51    191.57 o 
   0  14   3     8469.68     8119.18    121.12 o 
   1  14   3     7892.60     7607.85    141.15 o 
   2  14   3    17084.38    16001.89     28.90 o 
   3  14   3     3812.44     3973.07    116.78 o 
   4  14   3     2076.31     1991.40    108.81 o 
   5  14   3      225.75      302.97     41.14 o 
   6  14   3      633.33      600.19     45.07 o 
   7  14   3       26.74       35.95     76.70 o 
   8  14   3      310.57      303.31     47.28 o 
   9  14   3      538.41      519.91     50.69 o 
  10  14   3      168.65      313.04    116.93 o 
 -10  15   3      225.06      287.68     63.31 o 
  -9  15   3       92.60      104.25     77.93 o 
  -8  15   3      809.67      764.93     72.48 o 
  -7  15   3      153.65      227.61     51.74 o 
  -6  15   3       22.52       51.61    138.24 o 
  -5  15   3     3396.33     3244.18     87.68 o 
  -4  15   3     2947.40     3196.10    164.01 o 
  -3  15   3     2261.39     2181.04     53.54 o 
  -2  15   3    16189.43    16098.72    110.61 o 
  -1  15   3       10.30      166.19    180.47 o 
   0  15   3    10769.58    10394.32     78.10 o 
   1  15   3     5007.79     4835.20     93.44 o 
   2  15   3     2545.46     2754.97     75.19 o 
   3  15   3     3005.43     3385.35    144.22 o 
   4  15   3     9859.95     9196.29    159.27 o 
   5  15   3      410.16      370.48     31.30 o 
   6  15   3      268.94      299.11     57.10 o 
   7  15   3      412.48      521.55     73.50 o 
   8  15   3       96.77      121.22     29.90 o 
   9  15   3       15.13       28.40     20.13 o 
 -10  16   3      316.14      268.73     44.22 o 
  -9  16   3     1151.28     1016.73    134.82 o 
  -8  16   3      769.27      817.07     33.18 o 
  -7  16   3     1884.37     1832.53    132.29 o 
  -6  16   3        0.76        2.07     10.22 o 
  -5  16   3     1104.54     1270.49     83.98 o 
  -4  16   3     2302.26     2383.42    146.05 o 
  -3  16   3     1059.91     1207.17    134.81 o 
  -2  16   3      865.56      864.79     82.71 o 
  -1  16   3    10012.20     9256.70    105.74 o 
   0  16   3      978.29      983.92     73.17 o 
   1  16   3     1052.88     1055.63     33.65 o 
   2  16   3      199.10      218.12     37.28 o 
   3  16   3     5993.39     6178.39    144.01 o 
   4  16   3      176.17      247.41     48.25 o 
   5  16   3     4197.26     4411.72    159.07 o 
   6  16   3      280.76      334.50     35.45 o 
   7  16   3      134.23      186.26    108.29 o 
   8  16   3       30.78       46.66     32.67 o 
   9  16   3       86.44       97.45     37.46 o 
  -9  17   3      435.13      470.34    111.20 o 
  -8  17   3      361.46      372.41     75.13 o 
  -7  17   3       45.53       60.59     47.87 o 
  -6  17   3       45.71       76.92    136.59 o 
  -5  17   3     6820.23     6680.82    154.47 o 
  -4  17   3     1270.27     1401.88    122.46 o 
  -3  17   3     8102.27     7829.21    354.07 o 
  -2  17   3      246.49      278.49     52.90 o 
  -1  17   3      360.82      426.79    126.03 o 
   0  17   3     5922.09     5900.25     65.06 o 
   1  17   3    12695.52    11958.85    198.82 o 
   2  17   3      475.93      546.60     71.74 o 
   3  17   3     7768.65     7149.41    128.33 o 
   4  17   3     2241.70     2142.42     71.74 o 
   5  17   3       18.50       46.46     38.45 o 
   6  17   3       91.47      138.27     38.47 o 
   7  17   3        1.70        4.88      8.72 o 
   8  17   3       19.66      157.55     56.05 o 
   9  17   3       36.62       70.79     76.12 o 
  -9  18   3       34.88       69.34     95.34 o 
  -8  18   3      288.39      477.27    168.95 o 
  -7  18   3      383.57      397.14     77.53 o 
  -6  18   3     1330.33     1394.43     88.91 o 
  -5  18   3     1165.79     1181.35     54.19 o 
  -4  18   3     2881.17     2737.63    132.31 o 
  -3  18   3    11185.18    10428.31     94.48 o 
  -2  18   3     1808.03     1791.11     54.24 o 
  -1  18   3    20359.59    19464.96    150.24 o 
   0  18   3     1102.01     1136.64     35.61 o 
   1  18   3     5405.51     5248.89    108.05 o 
   2  18   3    12051.18    12943.37    132.96 o 
   3  18   3       49.84      101.90     73.07 o 
   4  18   3      359.41      407.62     74.40 o 
   5  18   3     1619.99     1741.77    170.63 o 
   6  18   3      712.09      681.51     42.07 o 
   7  18   3        7.28       31.59     34.41 o 
   8  18   3       33.25      125.12     41.94 o 
   9  18   3      723.80      634.65     35.70 o 
  -9  19   3      479.29      463.98     37.64 o 
  -8  19   3     1254.67     1101.10     49.24 o 
  -7  19   3       98.54      197.01     76.76 o 
  -6  19   3     4789.89     4241.27    164.85 o 
  -5  19   3      606.54      966.44     93.55 o 
  -4  19   3       27.37       48.10     76.31 o 
  -3  19   3     4068.31     4100.63     72.01 o 
  -2  19   3     8721.26     8350.95     95.68 o 
  -1  19   3     1224.52     1101.79     72.17 o 
   0  19   3     4998.72     4965.41    145.04 o 
   1  19   3     2911.67     2750.10     59.41 o 
   2  19   3     1647.28     1586.29     57.59 o 
   3  19   3      268.69      259.87     25.07 o 
   4  19   3     4401.93     4202.73    106.78 o 
   5  19   3      348.51      349.47     11.23 o 
   6  19   3      713.05      742.01     95.11 o 
   7  19   3      147.56      149.47     55.44 o 
   8  19   3       37.75       85.79     52.81 o 
   9  19   3       29.31       77.99     26.10 o 
  -9  20   3       38.56       43.20     22.50 o 
  -8  20   3      340.85      373.02     47.39 o 
  -7  20   3      131.26      197.94    129.64 o 
  -6  20   3     2615.20     2399.07    113.63 o 
  -5  20   3       23.50       40.84     87.68 o 
  -4  20   3     8514.11     8081.22    182.05 o 
  -3  20   3       20.73       39.85     21.72 o 
  -2  20   3     3086.96     3501.44    139.77 o 
  -1  20   3      944.41     1008.67     53.51 o 
   0  20   3     5712.97     5610.03    102.96 o 
   1  20   3     2737.10     2890.88     96.60 o 
   2  20   3     9401.88     8897.19     84.80 o 
   3  20   3      372.89      460.27     66.89 o 
   4  20   3     1525.76     2062.42    149.31 o 
   5  20   3      138.62      163.89     26.54 o 
   6  20   3      746.15      709.37     27.70 o 
   7  20   3       90.81      186.19     68.08 o 
   8  20   3      439.52      398.20     30.71 o 
   9  20   3        4.63       50.97     47.98 o 
  -9  21   3      155.66      260.86     64.47 o 
  -8  21   3      724.72      969.66    122.58 o 
  -7  21   3        0.48        6.10      7.13 o 
  -6  21   3     1374.74     1270.37    153.60 o 
  -5  21   3     1672.66     1828.86     83.57 o 
  -4  21   3     2468.91     2581.78     96.63 o 
  -3  21   3     2174.83     2493.50     81.33 o 
  -2  21   3    18993.62    18427.08    223.56 o 
  -1  21   3     1420.26     1570.79    150.82 o 
   0  21   3    11682.37    11037.27    137.32 o 
   1  21   3      324.66      426.86     73.95 o 
   2  21   3      853.08      825.60     28.59 o 
   3  21   3     1768.51     1779.70     70.44 o 
   4  21   3     2262.14     2356.96     99.01 o 
   5  21   3      990.57     1053.90    143.68 o 
   6  21   3      267.05      344.76    101.77 o 
   7  21   3     1047.14     1192.41     73.55 o 
   8  21   3      314.21      312.80     41.79 o 
  -9  22   3      166.62      305.73     84.18 o 
  -8  22   3      101.71      183.80     52.26 o 
  -7  22   3     1926.04     1906.89     78.17 o 
  -6  22   3      230.07      251.58     56.86 o 
  -5  22   3      793.19      871.62    100.42 o 
  -4  22   3     1708.42     1948.55    133.34 o 
  -3  22   3      589.25      625.61     64.33 o 
  -2  22   3      875.33      844.68     56.05 o 
  -1  22   3     4877.29     4509.64     97.80 o 
   0  22   3     3087.06     2796.08    112.26 o 
   1  22   3        0.76       48.76     35.68 o 
   2  22   3     2851.73     2999.50     66.85 o 
   3  22   3     2872.31     3101.43     78.73 o 
   4  22   3      354.59      344.83     28.71 o 
   5  22   3     2690.05     2532.93    199.27 o 
   6  22   3      280.17      302.99     49.39 o 
   7  22   3      483.28      465.04     41.44 o 
   8  22   3       77.29       95.95    104.97 o 
  -8  23   3      668.81      668.80     54.69 o 
  -7  23   3       36.89      166.42    129.15 o 
  -6  23   3      725.76      693.45     28.39 o 
  -5  23   3     5422.36     4932.97    105.05 o 
  -4  23   3      489.21      488.99     36.73 o 
  -3  23   3     6437.22     5883.69     39.79 o 
  -2  23   3      224.20      264.43     49.32 o 
  -1  23   3      162.95      165.69     28.85 o 
   0  23   3      497.04      475.41     25.58 o 
   1  23   3     5037.65     4830.37     98.97 o 
   2  23   3      576.33      575.32     36.24 o 
   3  23   3     4178.47     3858.10     58.17 o 
   4  23   3      159.07      178.77     48.03 o 
   5  23   3       35.81       57.68     61.27 o 
   6  23   3      326.57      486.20    158.67 o 
   7  23   3      982.78      878.14     24.62 o 
   8  23   3       67.25       70.06     15.38 o 
  -8  24   3      114.82      143.34    154.83 o 
  -7  24   3     1537.25     1512.58     93.13 o 
  -6  24   3        0.98       23.46     72.20 o 
  -5  24   3       43.34       51.66     10.53 o 
  -4  24   3       47.07       63.54     86.20 o 
  -3  24   3     3695.24     3579.20     99.88 o 
  -2  24   3      535.13      679.86     88.41 o 
  -1  24   3     6856.02     6281.93    237.07 o 
   0  24   3       47.34       48.81     10.67 o 
   1  24   3     1708.04     1666.96     61.51 o 
   2  24   3        1.69       61.83     83.02 o 
   3  24   3      204.49      300.64     56.55 o 
   4  24   3       21.56       32.71     65.47 o 
   5  24   3     2473.70     2362.81     59.66 o 
   6  24   3      683.87      733.70     89.39 o 
   7  24   3        2.22       31.33     50.63 o 
   8  24   3      696.66      619.10     14.21 o 
  -8  25   3      818.56     1242.57    117.58 o 
  -7  25   3      101.06      102.67     57.96 o 
  -6  25   3     1221.41     1474.96     99.06 o 
  -5  25   3     1161.54     1159.69     60.77 o 
  -4  25   3      413.67      537.73    114.34 o 
  -3  25   3     1356.49     1368.72     20.41 o 
  -2  25   3     1998.69     2177.49     88.95 o 
  -1  25   3       66.63      181.91    102.75 o 
   0  25   3       46.79       48.72     20.17 o 
   1  25   3     2355.82     2139.45     31.93 o 
   2  25   3      936.13      939.13     47.48 o 
   3  25   3      466.53      544.23     98.58 o 
   4  25   3     4874.52     4793.46    135.24 o 
   5  25   3      251.41      350.86     46.37 o 
   6  25   3     1337.17     1257.33     80.42 o 
   7  25   3      121.46      183.05     40.64 o 
  -8  26   3      213.61      225.79     83.00 o 
  -7  26   3      606.80      645.21     82.46 o 
  -6  26   3     1600.42     1355.84    156.91 o 
  -5  26   3       10.89        9.25     36.86 o 
  -4  26   3     2726.53     2613.09     60.26 o 
  -3  26   3       10.11       15.86     16.80 o 
  -2  26   3      577.37      696.09    169.65 o 
  -1  26   3        0.17        8.11      9.44 o 
   0  26   3      601.47      729.13     98.26 o 
   1  26   3      262.00      289.17     72.90 o 
   2  26   3     2537.50     2545.12     69.98 o 
   3  26   3      277.88      419.95     65.05 o 
   4  26   3      615.22      641.76     46.78 o 
   5  26   3      529.86      483.75     24.61 o 
   6  26   3      162.79      170.05     31.12 o 
   7  26   3       83.14      124.40    154.68 o 
  -7  27   3      127.22      114.26     75.42 o 
  -6  27   3      304.07      378.98     85.54 o 
  -5  27   3      116.03      104.19      8.25 o 
  -4  27   3     1019.75     1043.91     68.02 o 
  -3  27   3      405.12      383.85     25.20 o 
  -2  27   3     4523.44     4446.73     69.81 o 
  -1  27   3      262.82      316.97     62.56 o 
   0  27   3     2192.48     1965.52    133.89 o 
   1  27   3      556.82      688.55    113.90 o 
   2  27   3      399.71      395.24     29.75 o 
   3  27   3      882.75      842.38     51.27 o 
   4  27   3      935.90     1004.06     85.81 o 
   5  27   3      999.16     1210.97     75.24 o 
   6  27   3        1.01        1.69     15.77 o 
   7  27   3      644.81      612.29     68.69 o 
  -7  28   3     1288.73     1384.36     94.28 o 
  -6  28   3      853.64      750.83    119.54 o 
  -5  28   3     1425.35     1428.72     70.46 o 
  -4  28   3      881.88     1132.71     74.12 o 
  -3  28   3      220.56      328.50     65.91 o 
  -2  28   3      937.05     1404.46    126.28 o 
  -1  28   3      953.21     1212.67     74.45 o 
   0  28   3        1.65       25.46     81.20 o 
   1  28   3       84.64      121.82     74.24 o 
   2  28   3     1221.55     1200.97     47.04 o 
   3  28   3     2108.28     2076.66    147.73 o 
   4  28   3      295.52      307.48     42.85 o 
   5  28   3     1588.28     2038.67    112.44 o 
   6  28   3       89.36      101.49     93.86 o 
   7  28   3       44.06      130.00     56.63 o 
  -6  29   3        4.66       17.57    122.56 o 
  -5  29   3     1009.84      866.75     77.97 o 
  -4  29   3       63.28       78.60    104.43 o 
  -3  29   3     2242.82     2378.58     73.11 o 
  -2  29   3        1.06       65.36     63.12 o 
  -1  29   3      209.27      325.73     82.27 o 
   0  29   3        0.76        8.17     10.22 o 
   1  29   3     1695.06     1600.71    185.60 o 
   2  29   3       13.94       43.47     73.79 o 
   3  29   3     2944.76     3124.98    102.25 o 
   4  29   3       67.43       69.56     13.94 o 
   5  29   3      354.53      384.56     40.85 o 
   6  29   3      302.75      276.41     13.11 o 
  -6  30   3       24.00       81.97    104.19 o 
  -5  30   3      128.21      144.25     96.12 o 
  -4  30   3      255.34      322.29     63.00 o 
  -3  30   3     2974.79     3182.71     97.25 o 
  -2  30   3       54.22       66.91     12.05 o 
  -1  30   3     4851.79     5108.54    252.96 o 
   0  30   3     1108.70     1109.31     48.95 o 
   1  30   3     1132.96     1012.25     12.20 o 
   2  30   3      253.24      293.08     41.23 o 
   3  30   3      344.74      309.76     49.52 o 
   4  30   3      247.61      226.94     42.27 o 
   5  30   3       92.84      128.63     29.79 o 
   6  30   3      354.52      373.02     77.04 o 
  -6  31   3      696.89      787.86    101.70 o 
  -5  31   3      267.25      238.25     19.43 o 
  -4  31   3      201.07      185.20     42.02 o 
  -3  31   3      720.12      642.30     58.83 o 
  -2  31   3      754.25      739.89     59.47 o 
  -1  31   3        5.48       34.82    186.80 o 
   0  31   3      440.48      477.41    105.49 o 
   1  31   3      857.29      850.21     57.75 o 
   2  31   3      306.79      350.84     26.39 o 
   3  31   3      844.04      779.12     35.05 o 
   4  31   3     1485.10     1688.17     89.52 o 
   5  31   3        6.24       13.16     19.93 o 
  -5  32   3       63.78       58.07     21.78 o 
  -4  32   3     1552.31     1591.86     70.86 o 
  -3  32   3        0.38       21.36     56.30 o 
  -2  32   3      190.69      221.21     38.82 o 
  -1  32   3       41.41       91.95    137.91 o 
   0  32   3     1388.43     1288.69     39.57 o 
   1  32   3        4.69       17.78     57.97 o 
   2  32   3     2300.08     2634.92    138.97 o 
   3  32   3      135.27      139.70      9.55 o 
   4  32   3        5.50       15.25     19.91 o 
   5  32   3      348.95      329.54     29.60 o 
  -5  33   3        1.12       22.31     51.26 o 
  -4  33   3        7.72       18.97     62.40 o 
  -3  33   3      107.22      129.23    117.79 o 
  -2  33   3     2905.41     2646.27    138.43 o 
  -1  33   3      117.24      123.48    139.03 o 
   0  33   3      947.16      988.33     59.31 o 
   1  33   3      180.31      229.48     52.38 o 
   2  33   3        9.19       10.73     16.49 o 
   3  33   3      203.34      207.57     32.85 o 
   4  33   3      473.28      425.61     60.98 o 
  -4  34   3      394.82      408.14    146.91 o 
  -3  34   3        1.17       28.98     71.57 o 
  -2  34   3        8.20        5.87     25.32 o 
  -1  34   3      133.68      126.68     49.81 o 
   0  34   3     1139.63     1302.76    285.94 o 
   1  34   3       23.42       37.31     20.71 o 
   2  34   3      449.41      550.01    166.38 o 
   3  34   3     1473.26     1487.68     46.31 o 
   4  34   3      162.78      206.78     90.65 o 
  -3  35   3      342.58      302.06     51.21 o 
  -2  35   3      150.14      215.13     90.82 o 
  -1  35   3      193.17      171.20     23.11 o 
   0  35   3       24.30       28.51     80.00 o 
   1  35   3      556.37      563.38     77.12 o 
   2  35   3        0.17        4.92     33.56 o 
   3  35   3       91.84       91.89     54.99 o 
  -2  36   3       21.63       61.02     68.56 o 
  -1  36   3     1404.61     1509.51    160.81 o 
   0  36   3      204.93      275.95     80.43 o 
   1  36   3        1.30       80.68    208.58 o 
   2  36   3      137.94      154.10     22.72 o 
 -10   0   4      166.03      342.03    281.33 o 
  -8   0   4     4408.94     4511.47    207.80 o 
  -6   0   4     9945.96     9935.73    653.67 o 
  -4   0   4    22446.52    22715.45    162.57 o 
  -2   0   4     2751.18     2625.59    138.34 o 
   0   0   4     8532.26     8365.78     96.11 o 
   2   0   4     3036.26     3128.59    137.08 o 
   4   0   4     1289.56     1298.20     28.25 o 
   6   0   4     1792.70     1803.83    126.14 o 
   8   0   4      281.27      267.01     26.58 o 
  10   0   4       31.65       90.42     54.74 o 
 -11   1   4      161.86      146.55     51.42 o 
 -10   1   4      392.46      444.50     57.47 o 
  -9   1   4      342.43      355.91     44.69 o 
  -8   1   4     4298.67     4176.45    204.24 o 
  -7   1   4       89.15      114.60     28.17 o 
  -6   1   4      159.59      211.26     73.11 o 
  -5   1   4     1014.00     1021.49    113.70 o 
  -4   1   4    18926.13    18401.27    212.07 o 
  -3   1   4      668.46      681.54     67.93 o 
  -2   1   4     9659.17     9241.84    101.77 o 
  -1   1   4     2568.67     2705.68     70.59 o 
   0   1   4     1235.62     1227.78    128.31 o 
   1   1   4     5717.08     6267.39    127.62 o 
   2   1   4    12868.75    12496.55    339.48 o 
   3   1   4     3162.71     3003.33     59.87 o 
   4   1   4     7865.71     7587.43    102.19 o 
   5   1   4      478.56      795.44    108.02 o 
   6   1   4      413.39      427.84     83.12 o 
   7   1   4      102.76      106.75     40.41 o 
   8   1   4      167.90      339.06    179.17 o 
   9   1   4      463.87      453.63     41.21 o 
  10   1   4        0.52        8.38     93.78 o 
 -11   2   4       16.16       16.28     20.89 o 
 -10   2   4      255.94      315.65     48.32 o 
  -9   2   4     3729.04     3400.70    177.19 o 
  -8   2   4      327.29      396.52     31.19 o 
  -7   2   4      291.29      250.94     32.49 o 
  -6   2   4      258.15      253.92     53.49 o 
  -5   2   4     7849.26     7364.96    148.52 o 
  -4   2   4     2100.92     2247.29    110.24 o 
  -3   2   4    26512.61    26080.60    128.03 o 
  -2   2   4    13725.08    13270.65    173.52 o 
  -1   2   4     7123.54     7050.00    100.49 o 
   0   2   4    21377.37    20884.54    615.83 o 
   1   2   4      272.85      301.74     28.68 o 
   2   2   4    15726.54    15747.13    191.58 o 
   3   2   4     9652.22     9151.74    123.45 o 
   4   2   4     2280.41     2433.97    111.61 o 
   5   2   4      791.50      817.99     31.31 o 
   6   2   4       50.90       45.61     57.99 o 
   7   2   4       18.78      110.95    145.65 o 
   8   2   4       93.09      119.24     65.60 o 
   9   2   4      564.05      665.09    132.65 o 
  10   2   4        0.45       11.06     52.51 o 
 -11   3   4       74.48       93.93     44.71 o 
 -10   3   4      117.68      159.67     38.27 o 
  -9   3   4       30.87      152.11     73.91 o 
  -8   3   4       57.09      129.24    146.30 o 
  -7   3   4     4186.13     4291.13    147.67 o 
  -6   3   4      136.46      334.38     98.16 o 
  -5   3   4    10541.57     9851.26     60.44 o 
  -4   3   4      773.87      805.98     93.84 o 
  -3   3   4     5377.59     5433.30     71.30 o 
  -2   3   4       15.70      104.57     88.92 o 
  -1   3   4      284.71      253.98     24.45 o 
   0   3   4    14368.99    15493.07    261.91 o 
   1   3   4    16791.30    16423.16    596.55 o 
   2   3   4      443.90      496.11     34.87 o 
   3   3   4       21.49       90.04    145.08 o 
   4   3   4     2293.41     2359.04     80.52 o 
   5   3   4     6869.24     6317.38    216.00 o 
   6   3   4      179.40      189.07     14.13 o 
   7   3   4      984.84     1046.16    103.54 o 
   8   3   4      527.39      678.97    218.23 o 
   9   3   4       14.42       34.01     28.71 o 
  10   3   4        7.55       47.71    133.11 o 
 -11   4   4       10.00       91.00    188.71 o 
 -10   4   4      517.58      476.72     49.41 o 
  -9   4   4     2794.74     2773.06     97.93 o 
  -8   4   4       34.00       59.97    102.80 o 
  -7   4   4     1776.21     1791.07     75.08 o 
  -6   4   4      256.11      286.43     40.69 o 
  -5   4   4     2008.54     2013.81    245.91 o 
  -4   4   4        1.90      187.52    123.71 o 
  -3   4   4    32823.88    31584.48    311.00 o 
  -2   4   4      418.20      418.71    109.63 o 
  -1   4   4     3129.95     3563.86    114.96 o 
   0   4   4     3578.30     3831.26     74.60 o 
   1   4   4     1337.91     1389.58    137.17 o 
   2   4   4      596.99      927.60    102.05 o 
   3   4   4    11802.67    11180.40    144.26 o 
   4   4   4        6.63       36.46    110.22 o 
   5   4   4     4181.47     4173.57     81.81 o 
   6   4   4      343.43      377.87     56.17 o 
   7   4   4      391.08      443.00     50.58 o 
   8   4   4      163.51      193.89     91.29 o 
   9   4   4      264.62      397.01    146.93 o 
  10   4   4     1325.73     1260.42    241.76 o 
 -10   5   4      278.22      287.19     92.12 o 
  -9   5   4        4.87       24.24    125.91 o 
  -8   5   4     1857.32     1841.43    114.43 o 
  -7   5   4        1.85      211.60    148.53 o 
  -6   5   4       13.79       46.77    113.45 o 
  -5   5   4      403.12      469.03    142.07 o 
  -4   5   4    15992.73    15501.43    215.68 o 
  -3   5   4      355.83      433.61    113.68 o 
  -2   5   4     9323.56     9901.88    390.55 o 
  -1   5   4    25946.33    25349.60     88.18 o 
   0   5   4    19475.14    19237.24    402.24 o 
   1   5   4    16827.89    16587.41    140.35 o 
   2   5   4    18343.73    18205.54    231.14 o 
   3   5   4     8033.64     8101.62    106.82 o 
   4   5   4     6266.24     6284.08     92.34 o 
   5   5   4      149.26      274.86     55.90 o 
   6   5   4      677.86      686.34     62.01 o 
   7   5   4      345.03      405.47     52.39 o 
   8   5   4     1007.34     1170.90    242.40 o 
   9   5   4       62.98      145.60     75.38 o 
  10   5   4        1.19      106.00     51.47 o 
 -10   6   4       10.04       33.01    133.33 o 
  -9   6   4       52.14       65.46      9.16 o 
  -8   6   4      472.03      482.80     41.49 o 
  -7   6   4      211.12      281.26    185.04 o 
  -6   6   4     3980.99     4049.96    137.21 o 
  -5   6   4      152.13      196.66    142.69 o 
  -4   6   4    13026.50    12249.31     80.68 o 
  -3   6   4     3901.59     3796.90    121.01 o 
  -2   6   4       37.53      124.11     49.75 o 
  -1   6   4       83.42      105.54     93.46 o 
   0   6   4     4111.97     4013.44     25.37 o 
   1   6   4      800.65     1196.96    117.44 o 
   2   6   4     7098.07     7031.77     92.48 o 
   3   6   4      232.69      394.45     95.75 o 
   4   6   4     3649.08     3582.27    115.10 o 
   5   6   4     2818.81     2673.61    184.05 o 
   6   6   4     5666.16     5754.04    151.50 o 
   7   6   4     1619.68     1734.52     72.88 o 
   8   6   4      157.82      353.19    124.24 o 
   9   6   4      142.44      265.32     72.32 o 
  10   6   4      163.43      212.72     50.13 o 
 -10   7   4      710.45      612.01    151.03 o 
  -9   7   4     1100.47     1465.94    154.68 o 
  -8   7   4      857.02     1048.16    150.38 o 
  -7   7   4      991.01     1051.72     84.50 o 
  -6   7   4      171.24      243.97     83.63 o 
  -5   7   4      800.62      989.65    131.64 o 
  -4   7   4    18536.50    17699.11    635.82 o 
  -3   7   4     4055.03     4175.60     95.77 o 
  -2   7   4    10825.10    10714.63     81.66 o 
  -1   7   4     3405.22     3807.78    111.65 o 
   0   7   4      648.32      662.35     77.68 o 
   1   7   4      842.46      840.12     94.80 o 
   2   7   4     5740.36     5879.68     89.94 o 
   3   7   4      373.41      386.12     47.21 o 
   4   7   4     2614.83     2953.45    135.62 o 
   5   7   4       37.10      153.52     50.40 o 
   6   7   4     1400.97     1718.04    108.43 o 
   7   7   4      326.45      359.83     43.13 o 
   8   7   4     1259.71     1390.40     85.44 o 
   9   7   4     1272.48     1319.49    121.77 o 
  10   7   4        1.49        2.15     10.53 o 
 -10   8   4        2.72       52.36    192.21 o 
  -9   8   4     1054.50     1040.25    123.37 o 
  -8   8   4       11.00       82.77     36.69 o 
  -7   8   4      433.90      477.59    147.72 o 
  -6   8   4     1659.48     1526.85     87.48 o 
  -5   8   4      530.92      621.32    157.59 o 
  -4   8   4     1198.44     1299.03    107.73 o 
  -3   8   4     7862.49     7498.97    173.03 o 
  -2   8   4     1331.96     1343.37     94.69 o 
  -1   8   4     9859.70     9376.74    132.10 o 
   0   8   4    14384.82    13776.54     68.51 o 
   1   8   4     2191.11     2237.09     90.37 o 
   2   8   4    24126.16    22918.52    728.57 o 
   3   8   4    15631.77    14729.57    391.75 o 
   4   8   4       24.98       29.98     30.17 o 
   5   8   4        0.76       15.17     30.74 o 
   6   8   4        4.38        5.95     26.66 o 
   7   8   4     1220.22     1295.06     73.29 o 
   8   8   4       25.89       35.79    115.64 o 
   9   8   4     1248.32     1264.12     44.21 o 
  10   8   4       14.53      197.83    122.16 o 
 -10   9   4      313.51      312.75    134.25 o 
  -9   9   4      114.07      117.63    109.59 o 
  -8   9   4       40.29      179.86    203.15 o 
  -7   9   4     2882.52     2595.42     40.86 o 
  -6   9   4      418.20      390.69     66.00 o 
  -5   9   4    13968.02    13396.58    387.76 o 
  -4   9   4     1290.39     1568.11    153.13 o 
  -3   9   4     3397.88     3248.75     62.64 o 
  -2   9   4     5330.10     5307.12     90.76 o 
  -1   9   4      438.86     1004.93    101.38 o 
   0   9   4     5880.31     5962.28     99.27 o 
   1   9   4     3953.27     3916.25     98.42 o 
   2   9   4      244.28      336.08    111.25 o 
   3   9   4      808.68      871.37     78.87 o 
   4   9   4      658.07      651.01     94.16 o 
   5   9   4     3447.64     3298.47    222.43 o 
   6   9   4     2480.38     2728.18    103.96 o 
   7   9   4     1636.74     2068.70     91.57 o 
   8   9   4      465.71      447.12    133.89 o 
   9   9   4        8.12       69.81     33.91 o 
  10   9   4       11.67       38.38     45.21 o 
 -10  10   4     1008.46     1038.92     76.12 o 
  -9  10   4      166.83      208.97     99.54 o 
  -8  10   4      617.88      697.06     94.82 o 
  -7  10   4      386.61      460.70     76.41 o 
  -6  10   4      347.22      384.41     62.25 o 
  -5  10   4      951.62     1083.00     70.04 o 
  -4  10   4        1.89       41.93     62.23 o 
  -3  10   4    19906.31    18976.59    528.32 o 
  -2  10   4     5238.57     4973.91    187.27 o 
  -1  10   4     7820.44     7481.63     87.74 o 
   0  10   4      723.53      727.66     45.92 o 
   1  10   4       86.19       83.80     28.37 o 
   2  10   4      518.55      595.85     45.21 o 
   3  10   4     5559.06     5115.50    153.22 o 
   4  10   4      340.02      464.18     76.59 o 
   5  10   4      532.47      612.52     68.76 o 
   6  10   4      118.43      135.63     47.29 o 
   7  10   4      325.97      333.72     42.28 o 
   8  10   4      416.65      481.76     61.84 o 
   9  10   4     1115.98     1111.25    102.37 o 
  10  10   4      462.11      434.62     36.76 o 
 -10  11   4      142.83      228.83    144.64 o 
  -9  11   4      255.51      360.13    111.33 o 
  -8  11   4     1089.82      991.85     97.56 o 
  -7  11   4     1597.87     1777.31    191.09 o 
  -6  11   4      148.46      141.88     33.49 o 
  -5  11   4     1339.02     1372.75    126.13 o 
  -4  11   4     3268.38     3308.61    113.88 o 
  -3  11   4      142.53      144.12     21.73 o 
  -2  11   4     3704.29     3669.25    188.29 o 
  -1  11   4    11684.21    11476.63     85.80 o 
   0  11   4     3385.85     3469.28     75.47 o 
   1  11   4    32411.39    31258.89    102.85 o 
   2  11   4    11921.28    11680.45    148.60 o 
   3  11   4     4667.18     4480.59    127.75 o 
   4  11   4      512.44      526.24     81.12 o 
   5  11   4     2803.67     2652.04    109.44 o 
   6  11   4     1366.86     1454.75     46.95 o 
   7  11   4      109.31      142.13     39.02 o 
   8  11   4     2145.69     2414.11    126.26 o 
   9  11   4        6.06       53.16     61.34 o 
  10  11   4      164.82      230.77     48.58 o 
 -10  12   4       47.97       87.18     57.68 o 
  -9  12   4       72.61       78.73      5.79 o 
  -8  12   4       60.61       57.04     15.64 o 
  -7  12   4      117.10      152.80     47.94 o 
  -6  12   4     5929.22     5364.65     58.92 o 
  -5  12   4     1644.74     1770.59    106.58 o 
  -4  12   4     6735.63     6327.89    201.89 o 
  -3  12   4      993.52     1044.01     55.07 o 
  -2  12   4     1502.91     1440.03     75.58 o 
  -1  12   4     1041.85     1532.92    109.50 o 
   0  12   4     3262.40     3249.62     74.38 o 
   1  12   4     2397.54     2284.85    138.71 o 
   2  12   4        3.56       66.47     31.43 o 
   3  12   4        0.34       69.40    127.81 o 
   4  12   4     4484.60     4651.18    125.65 o 
   5  12   4      914.43     1010.33    121.46 o 
   6  12   4     2036.16     2176.70     71.66 o 
   7  12   4     1513.72     1678.13    125.63 o 
   8  12   4       23.84       31.18     10.83 o 
   9  12   4      197.03      213.89     47.60 o 
  10  12   4       68.96      184.73     61.39 o 
 -10  13   4      241.04      244.74     53.74 o 
  -9  13   4     1579.31     1532.33     82.70 o 
  -8  13   4      240.43      325.53    135.13 o 
  -7  13   4      963.93     1012.74     60.88 o 
  -6  13   4      204.30      224.05    104.33 o 
  -5  13   4      297.50      282.89     28.92 o 
  -4  13   4     3779.35     3793.64    177.71 o 
  -3  13   4     1226.06     1313.14    100.99 o 
  -2  13   4     6826.34     6902.09    110.20 o 
  -1  13   4     4976.87     5064.85    139.21 o 
   0  13   4      535.65      589.07     45.98 o 
   1  13   4      289.44      333.70     38.13 o 
   2  13   4     4822.41     4691.64     79.78 o 
   3  13   4     1398.54     1332.89     37.22 o 
   4  13   4        9.50       56.85    177.66 o 
   5  13   4     1009.99     1022.82     49.88 o 
   6  13   4      133.39      203.87    112.08 o 
   7  13   4        3.34       34.10    120.97 o 
   8  13   4     1078.37     1084.25    159.65 o 
   9  13   4      757.68      916.73     82.55 o 
 -10  14   4        5.98       36.71    105.02 o 
  -9  14   4      741.23      952.71    103.48 o 
  -8  14   4      460.00      374.62     46.62 o 
  -7  14   4     2021.09     2177.30    112.63 o 
  -6  14   4      889.45     1216.81    187.03 o 
  -5  14   4      161.60      211.59    116.79 o 
  -4  14   4      511.37      607.95     63.19 o 
  -3  14   4     1256.74     1670.36    107.89 o 
  -2  14   4      869.00      922.75    103.76 o 
  -1  14   4      646.03      792.18     63.16 o 
   0  14   4    18902.54    18584.85    740.64 o 
   1  14   4     8807.11     8922.81     86.47 o 
   2  14   4     7609.71     7120.87    110.36 o 
   3  14   4     5472.46     5189.71    180.91 o 
   4  14   4     1152.68     1084.53     68.48 o 
   5  14   4      454.24      537.69     79.85 o 
   6  14   4     1866.91     2123.47    186.16 o 
   7  14   4     1737.66     1617.96    145.30 o 
   8  14   4      394.64      386.26     35.49 o 
   9  14   4      919.81      944.46     64.41 o 
 -10  15   4       31.81       71.27     83.82 o 
  -9  15   4      492.49      541.38    162.15 o 
  -8  15   4       57.20       59.66     38.60 o 
  -7  15   4      889.11     1013.24    128.15 o 
  -6  15   4      195.79      224.22     54.97 o 
  -5  15   4     2680.43     2783.11    146.70 o 
  -4  15   4     2796.56     2687.49     95.08 o 
  -3  15   4     2650.96     2363.35     13.68 o 
  -2  15   4      209.78      310.41     54.16 o 
  -1  15   4     2337.27     2859.69    158.55 o 
   0  15   4     1333.35     1766.30    124.26 o 
   1  15   4      606.91      629.55     63.29 o 
   2  15   4     1180.70     1329.35     78.13 o 
   3  15   4     3094.28     2891.33     52.59 o 
   4  15   4       54.52       68.09     56.05 o 
   5  15   4     3103.86     3042.81    113.58 o 
   6  15   4     1357.81     1438.45    196.45 o 
   7  15   4      249.50      303.46     95.16 o 
   8  15   4      646.87      630.13     49.60 o 
   9  15   4      155.90      155.60     32.20 o 
  -9  16   4       95.70      138.95     30.17 o 
  -8  16   4     2260.65     2101.32     49.34 o 
  -7  16   4      809.51      788.74     62.07 o 
  -6  16   4      322.96      317.54     73.23 o 
  -5  16   4      204.37      217.58     92.66 o 
  -4  16   4      279.77      361.79     89.78 o 
  -3  16   4     2827.64     3141.38     96.71 o 
  -2  16   4      691.73      654.55      9.80 o 
  -1  16   4     2082.38     2089.33     66.82 o 
   0  16   4     2210.55     2107.84     52.76 o 
   1  16   4     2094.83     2254.61     81.83 o 
   2  16   4      956.72      984.90     35.99 o 
   3  16   4     2938.57     2695.78     88.70 o 
   4  16   4     1070.46     1050.03    110.55 o 
   5  16   4      420.78      505.09    126.05 o 
   6  16   4      298.15      301.72    175.72 o 
   7  16   4      864.68      847.25     43.69 o 
   8  16   4      198.13      227.19     54.96 o 
   9  16   4      184.10      255.48     55.40 o 
  -9  17   4      188.09      227.39    109.95 o 
  -8  17   4     1563.67     1545.33    142.42 o 
  -7  17   4        7.20       32.27     26.03 o 
  -6  17   4     1546.96     1916.95    107.49 o 
  -5  17   4        0.11       34.91     79.73 o 
  -4  17   4      420.74      450.63     75.92 o 
  -3  17   4       14.67       41.04     30.90 o 
  -2  17   4      238.58      439.35    139.52 o 
  -1  17   4     3952.99     3874.18    102.34 o 
   0  17   4     1314.49     1444.12     86.49 o 
   1  17   4     4379.12     4593.92    106.78 o 
   2  17   4     9680.50     9014.45     60.71 o 
   3  17   4      974.84      937.57     48.77 o 
   4  17   4      139.20      205.96     54.84 o 
   5  17   4       14.74       29.30     15.50 o 
   6  17   4     1311.31     1183.02     98.90 o 
   7  17   4        4.81       39.03     63.97 o 
   8  17   4     3822.72     3207.44     50.96 o 
   9  17   4        2.77       13.24     65.17 o 
  -9  18   4       49.68       79.67     91.46 o 
  -8  18   4      153.06      289.78    156.43 o 
  -7  18   4      315.65      424.86    118.54 o 
  -6  18   4     3006.26     2714.38     48.54 o 
  -5  18   4       58.80      100.73     56.20 o 
  -4  18   4     1760.00     1750.28    134.71 o 
  -3  18   4      397.36      447.14     40.10 o 
  -2  18   4      130.46      218.24     63.72 o 
  -1  18   4      340.39      407.06     65.26 o 
   0  18   4      101.79      126.74     18.09 o 
   1  18   4     1016.65     1072.58     86.21 o 
   2  18   4     1308.96     1324.30    171.15 o 
   3  18   4       65.80      127.56     82.94 o 
   4  18   4     4074.46     3750.93     56.24 o 
   5  18   4      651.20      668.51     61.23 o 
   6  18   4     3847.32     3341.35     87.98 o 
   7  18   4      366.27      437.09     93.39 o 
   8  18   4        4.66       42.28     40.32 o 
   9  18   4      420.79      453.12    140.05 o 
  -9  19   4      182.77      196.93     30.32 o 
  -8  19   4       54.44      135.27     94.22 o 
  -7  19   4      197.66      281.45     46.74 o 
  -6  19   4      957.28     1083.74    106.24 o 
  -5  19   4      149.92      162.67     14.06 o 
  -4  19   4      689.72      744.41     64.43 o 
  -3  19   4       52.33      135.45     77.83 o 
  -2  19   4      861.12      884.67     39.21 o 
  -1  19   4      689.22      624.80     51.97 o 
   0  19   4       93.27      217.50     80.02 o 
   1  19   4     2245.19     2188.45    168.80 o 
   2  19   4     2337.40     2174.28    163.24 o 
   3  19   4      240.11      239.81     53.49 o 
   4  19   4     2656.97     2839.21     94.69 o 
   5  19   4      798.56      873.89    115.35 o 
   6  19   4      111.32      171.19     39.41 o 
   7  19   4       47.35       55.38     96.80 o 
   8  19   4     1282.09     1422.23    169.27 o 
   9  19   4     1229.20     1139.22    128.35 o 
  -9  20   4       83.38      120.61     55.14 o 
  -8  20   4      135.84      138.02     33.00 o 
  -7  20   4     1708.44     1918.41    109.08 o 
  -6  20   4      130.53      154.68     43.22 o 
  -5  20   4        3.78       18.48     42.13 o 
  -4  20   4      804.72      796.93     66.87 o 
  -3  20   4        0.64        7.79     58.18 o 
  -2  20   4        9.01       57.67     14.22 o 
  -1  20   4     2302.35     2195.87     65.96 o 
   0  20   4     4229.00     4343.89    149.14 o 
   1  20   4     2387.23     2388.18     53.34 o 
   2  20   4      169.49      157.57     52.40 o 
   3  20   4      737.51      911.01    135.40 o 
   4  20   4      177.34      349.07    121.39 o 
   5  20   4     1022.25      915.92     41.28 o 
   6  20   4      129.85      164.89    150.14 o 
   7  20   4     4476.84     4322.89     77.42 o 
   8  20   4       16.59       36.10     23.35 o 
  -9  21   4       56.96       77.44     35.76 o 
  -8  21   4       80.37      203.18     53.28 o 
  -7  21   4       58.45       65.75    149.46 o 
  -6  21   4       73.72       88.66     15.19 o 
  -5  21   4     2023.85     2271.13     97.33 o 
  -4  21   4       84.22       88.37     13.61 o 
  -3  21   4      589.89      542.89     78.73 o 
  -2  21   4      849.71      866.21    161.97 o 
  -1  21   4      474.34      554.19    128.05 o 
   0  21   4      194.60      319.48     60.23 o 
   1  21   4       67.93      160.24     31.88 o 
   2  21   4       98.56      180.54     43.24 o 
   3  21   4     3599.84     3503.80    110.04 o 
   4  21   4      499.94      689.90    133.92 o 
   5  21   4     5353.89     5173.06    111.69 o 
   6  21   4      629.38      579.78     43.76 o 
   7  21   4      634.83      690.70     70.53 o 
   8  21   4      503.29      488.70     44.66 o 
  -8  22   4      616.03      569.04     45.12 o 
  -7  22   4      401.76      400.98     30.11 o 
  -6  22   4      148.70      148.81     17.24 o 
  -5  22   4       47.12       50.61     62.96 o 
  -4  22   4        6.30       22.52     78.05 o 
  -3  22   4       28.94       41.92     52.91 o 
  -2  22   4      795.34      828.47     72.81 o 
  -1  22   4     1229.50     1323.01    126.36 o 
   0  22   4      413.37      402.30    138.84 o 
   1  22   4     1345.99     1470.31    133.61 o 
   2  22   4      109.54      100.47     13.61 o 
   3  22   4      832.86      828.49     72.64 o 
   4  22   4     2450.71     2216.94     70.72 o 
   5  22   4       16.05       23.53     21.79 o 
   6  22   4      289.68      338.45     67.69 o 
   7  22   4      948.57     1220.61    133.91 o 
   8  22   4      352.03      340.27     31.01 o 
  -8  23   4      257.43      245.96     43.79 o 
  -7  23   4      432.62      536.43     80.64 o 
  -6  23   4     1213.77     1151.94     42.38 o 
  -5  23   4      478.97      651.41    128.66 o 
  -4  23   4      373.71      419.31     56.67 o 
  -3  23   4      505.92      604.19    180.68 o 
  -2  23   4       14.29       40.75     65.81 o 
  -1  23   4       67.97      102.50     54.07 o 
   0  23   4      307.05      285.29     33.98 o 
   1  23   4      518.97      577.44     71.03 o 
   2  23   4     1940.63     1845.74    124.09 o 
   3  23   4       33.30       49.35     26.46 o 
   4  23   4      335.88      388.63     41.43 o 
   5  23   4        1.73       41.71     77.88 o 
   6  23   4     1920.22     1693.52     56.87 o 
   7  23   4      244.71      307.50     60.59 o 
   8  23   4     3023.84     2646.33    151.39 o 
  -8  24   4      131.53      260.39     57.51 o 
  -7  24   4      288.66      288.73     59.90 o 
  -6  24   4      578.98      632.88     98.20 o 
  -5  24   4      345.14      384.91     56.21 o 
  -4  24   4     1237.47     1294.98     72.31 o 
  -3  24   4     1449.27     1508.62    166.27 o 
  -2  24   4       14.27       55.14    109.65 o 
  -1  24   4      143.84      237.41    147.24 o 
   0  24   4       11.68       22.93     14.79 o 
   1  24   4       25.56       30.72     19.20 o 
   2  24   4     1496.42     1573.66    138.81 o 
   3  24   4      525.64      500.97     35.81 o 
   4  24   4     3056.91     3045.67     88.90 o 
   5  24   4       30.65       57.07    135.13 o 
   6  24   4     2086.70     2301.62     97.77 o 
   7  24   4      154.58      238.31     72.24 o 
  -8  25   4        2.74       72.79     45.08 o 
  -7  25   4      294.78      406.23     69.59 o 
  -6  25   4      430.82      467.43     59.19 o 
  -5  25   4      274.52      301.76     63.77 o 
  -4  25   4     1157.11     1275.60     68.80 o 
  -3  25   4        2.68       27.54     91.90 o 
  -2  25   4      189.51      317.62     76.41 o 
  -1  25   4     2514.69     2925.96    142.66 o 
   0  25   4       47.24       42.61      4.69 o 
   1  25   4     1413.76     1559.19    112.21 o 
   2  25   4     1619.57     1656.67     86.93 o 
   3  25   4        1.44       19.10     64.91 o 
   4  25   4       42.23       46.58      5.44 o 
   5  25   4     1348.98     1423.10     87.14 o 
   6  25   4      412.59      536.43    113.96 o 
   7  25   4       48.41       69.50     35.73 o 
  -7  26   4     1655.10     1417.53    228.60 o 
  -6  26   4      167.69      194.07     34.44 o 
  -5  26   4        2.38       32.11     51.85 o 
  -4  26   4       85.30      201.76     92.13 o 
  -3  26   4      698.90      708.91     43.73 o 
  -2  26   4      135.05      128.72     84.80 o 
  -1  26   4        4.90       21.15     26.30 o 
   0  26   4      480.84      505.19     79.73 o 
   1  26   4      740.04      692.85     19.68 o 
   2  26   4      709.31      762.59     54.89 o 
   3  26   4     1534.37     1642.62    155.88 o 
   4  26   4      126.22      170.70     86.14 o 
   5  26   4        5.12       76.73     24.57 o 
   6  26   4       11.40       21.85     56.78 o 
   7  26   4     1954.20     1680.36    176.22 o 
  -7  27   4        0.11        3.74    117.80 o 
  -6  27   4        3.33       38.66     86.07 o 
  -5  27   4     1377.33     1396.01     72.90 o 
  -4  27   4       39.47      164.64     57.81 o 
  -3  27   4      678.19      685.36     58.11 o 
  -2  27   4      680.66      620.75     75.66 o 
  -1  27   4        9.03       42.47    170.50 o 
   0  27   4      233.61      248.53     35.61 o 
   1  27   4       81.10      118.97     27.46 o 
   2  27   4      236.61      221.64     27.39 o 
   3  27   4     2401.15     2238.90    129.06 o 
   4  27   4      810.80      815.45     47.94 o 
   5  27   4     2974.85     2747.20    108.29 o 
   6  27   4        2.56       35.90     43.26 o 
  -7  28   4       82.96      160.14     60.79 o 
  -6  28   4       19.27       63.41     23.12 o 
  -5  28   4       10.74       44.86     44.15 o 
  -4  28   4       29.41       50.20     30.33 o 
  -3  28   4      837.78      842.66     61.83 o 
  -2  28   4      865.45      944.09    152.73 o 
  -1  28   4      246.14      289.14     88.98 o 
   0  28   4     2510.87     2328.08    100.18 o 
   1  28   4       36.21      127.24     69.13 o 
   2  28   4      647.45      710.08     73.63 o 
   3  28   4       89.18       94.23     26.13 o 
   4  28   4      284.48      314.84     49.26 o 
   5  28   4      134.38      192.77     66.18 o 
   6  28   4       23.49       91.00     30.73 o 
  -6  29   4      208.05      204.12     68.47 o 
  -5  29   4       48.39       55.72     52.21 o 
  -4  29   4     1059.44     1036.20     89.67 o 
  -3  29   4       60.93      147.25     49.14 o 
  -2  29   4      322.20      365.83     80.82 o 
  -1  29   4        7.53       26.67    102.24 o 
   0  29   4      225.47      401.40    162.40 o 
   1  29   4       54.42       54.85     15.35 o 
   2  29   4      459.10      427.21     64.38 o 
   3  29   4      982.50      875.66     32.21 o 
   4  29   4      249.58      282.13     77.84 o 
   5  29   4       60.08       80.08     59.45 o 
   6  29   4      781.00      806.46    109.16 o 
  -6  30   4       40.24       47.17     22.81 o 
  -5  30   4      131.47      216.54     89.56 o 
  -4  30   4     1140.46      970.65     52.99 o 
  -3  30   4       69.08      131.02    134.09 o 
  -2  30   4      449.13      567.03    119.21 o 
  -1  30   4      552.71      587.39     88.84 o 
   0  30   4      562.73      612.91     72.57 o 
   1  30   4      130.80      230.26     94.59 o 
   2  30   4      292.19      338.82    101.02 o 
   3  30   4      799.21      825.59    107.85 o 
   4  30   4     1945.83     2142.15     90.92 o 
   5  30   4       41.93       64.73     33.76 o 
  -5  31   4      396.06      437.85    100.60 o 
  -4  31   4      142.99      134.72      9.75 o 
  -3  31   4       20.62       98.36     97.90 o 
  -2  31   4      147.17      319.38    145.80 o 
  -1  31   4     1557.97     1480.78     73.98 o 
   0  31   4      182.52      369.40    200.98 o 
   1  31   4      881.92      862.42     89.67 o 
   2  31   4      128.29      148.65     25.74 o 
   3  31   4       13.24       24.60     24.39 o 
   4  31   4       82.78       92.65     28.26 o 
   5  31   4       90.16      109.60     61.90 o 
  -5  32   4       17.17       45.12    126.75 o 
  -4  32   4      218.79      241.85     38.60 o 
  -3  32   4      970.80     1046.35    243.16 o 
  -2  32   4      104.28       89.30     20.11 o 
  -1  32   4      483.71      491.26     81.19 o 
   0  32   4       59.30      264.51    193.80 o 
   1  32   4      520.89      548.03     61.69 o 
   2  32   4      125.24      150.60     30.86 o 
   3  32   4      835.62      892.91    119.05 o 
   4  32   4      105.48      144.50     35.27 o 
  -4  33   4      320.82      330.53    107.12 o 
  -3  33   4      171.37      216.01    132.41 o 
  -2  33   4     1661.47     1768.02    220.15 o 
  -1  33   4      100.16       90.91     19.26 o 
   0  33   4      612.85      687.87    113.34 o 
   1  33   4      176.83      161.86     44.89 o 
   2  33   4      658.63      659.56     85.93 o 
   3  33   4      659.89      692.73    107.76 o 
   4  33   4      556.93      508.75     20.38 o 
  -3  34   4        8.57       94.95    102.42 o 
  -2  34   4      213.30      345.09    159.75 o 
  -1  34   4      247.66      260.03    108.17 o 
   0  34   4     2802.07     3066.33    174.43 o 
   1  34   4      130.72      152.00     34.87 o 
   2  34   4      345.94      310.23     40.01 o 
   3  34   4      324.20      395.17     68.94 o 
  -2  35   4      906.10      868.26     61.31 o 
  -1  35   4        0.86       30.33    118.59 o 
   0  35   4        2.96       28.98    283.00 o 
   1  35   4       81.26       77.08    112.10 o 
   2  35   4     1076.39     1181.84    104.15 o 
  -1  36   4     1576.85     1802.43    137.33 o 
   0  36   4      362.79      377.45     62.36 o 
  -9   0   5     1352.10     1775.65    301.72 o 
  -7   0   5     2816.45     2602.30     51.84 o 
  -5   0   5      181.38      210.50     92.15 o 
  -3   0   5       25.08       40.01     66.85 o 
  -1   0   5     8219.41     8244.18     42.64 o 
   1   0   5    12541.10    13883.04    362.56 o 
   3   0   5      576.38      671.77    107.55 o 
   5   0   5     7483.81     7337.86    175.29 o 
   7   0   5    10539.64    11421.20    173.77 o 
   9   0   5       82.96      122.04     57.29 o 
 -10   1   5       23.02       60.20    115.44 o 
  -9   1   5      196.09      198.89     63.27 o 
  -8   1   5       21.91       38.44     58.86 o 
  -7   1   5      821.15      954.50    112.72 o 
  -6   1   5      967.79     1127.06    154.38 o 
  -5   1   5     1514.73     1365.81     99.87 o 
  -4   1   5     2260.36     2197.20    152.32 o 
  -3   1   5      857.81     1052.48    182.90 o 
  -2   1   5     2636.91     2602.70    179.27 o 
  -1   1   5      747.69      764.30     23.36 o 
   0   1   5       32.87      191.02    140.90 o 
   1   1   5     4938.33     4874.45    153.99 o 
   2   1   5       97.62      230.88     93.34 o 
   3   1   5     4940.22     4855.08     42.99 o 
   4   1   5      174.47      169.58     31.95 o 
   5   1   5      813.86      800.61     51.95 o 
   6   1   5     3631.43     3412.77     96.97 o 
   7   1   5     4157.84     3738.35    147.57 o 
   8   1   5     1049.42     1352.53    200.08 o 
   9   1   5     3328.65     3425.14    148.09 o 
  10   1   5        5.83       63.43     91.84 o 
 -10   2   5      292.07      460.35    139.50 o 
  -9   2   5       28.06       34.96     77.09 o 
  -8   2   5      547.77      506.58     27.27 o 
  -7   2   5       97.54      163.91     28.67 o 
  -6   2   5     1126.39     1270.18    157.31 o 
  -5   2   5      216.61      232.98    102.77 o 
  -4   2   5     1119.31     1133.32    135.71 o 
  -3   2   5       18.16       46.70     82.02 o 
  -2   2   5     5256.89     5342.00    106.85 o 
  -1   2   5      839.48      869.01     46.79 o 
   0   2   5        1.22       24.28     14.97 o 
   1   2   5      441.93      486.32     57.59 o 
   2   2   5    12564.50    12077.48     82.15 o 
   3   2   5       43.03       49.25     10.05 o 
   4   2   5     6243.04     6177.10    109.15 o 
   5   2   5     1439.79     1554.16    111.09 o 
   6   2   5      263.13      263.83     25.14 o 
   7   2   5     3589.27     3445.52    172.66 o 
   8   2   5     4335.19     3857.24    129.00 o 
   9   2   5       30.09       62.89     94.09 o 
  10   2   5      816.76     1127.07    176.93 o 
 -10   3   5      616.02      658.01     77.79 o 
  -9   3   5      354.49      377.04     22.71 o 
  -8   3   5     6417.55     6184.72    102.85 o 
  -7   3   5      139.47      220.78     37.26 o 
  -6   3   5      633.80      662.84     42.86 o 
  -5   3   5       11.73       27.23     26.37 o 
  -4   3   5       71.10       91.56    108.47 o 
  -3   3   5      116.74      235.02     44.49 o 
  -2   3   5     2120.79     2334.77    102.29 o 
  -1   3   5     6357.73     6420.00    104.23 o 
   0   3   5    14060.80    13567.27     74.05 o 
   1   3   5     2876.07     2857.55    104.23 o 
   2   3   5     4587.08     4570.41    205.80 o 
   3   3   5       39.40      132.74     55.82 o 
   4   3   5       38.35       81.02     47.26 o 
   5   3   5       38.56       41.60     48.14 o 
   6   3   5    10468.29     9350.03     51.70 o 
   7   3   5      100.98       70.75    165.15 o 
   8   3   5     1062.60     1159.70    107.22 o 
   9   3   5      254.21      260.79     56.38 o 
  10   3   5      190.44      292.04    144.27 o 
 -10   4   5      716.93      940.83    254.51 o 
  -9   4   5      359.89      688.89    113.44 o 
  -8   4   5       48.54       96.46     31.34 o 
  -7   4   5      371.48      447.28     76.01 o 
  -6   4   5      250.15      272.82     42.58 o 
  -5   4   5     5353.28     5231.56     66.25 o 
  -4   4   5      930.91      850.64     57.85 o 
  -3   4   5    10828.85    10819.79    431.73 o 
  -2   4   5     4682.79     4548.52    185.55 o 
  -1   4   5       35.71      175.51     67.04 o 
   0   4   5      929.13      941.10     48.85 o 
   1   4   5     2333.42     2355.87    124.79 o 
   2   4   5     9434.18     9062.06    163.64 o 
   3   4   5      999.96     1162.47     72.96 o 
   4   4   5     8574.95     8087.34    102.51 o 
   5   4   5     1487.15     1401.84    165.93 o 
   6   4   5      895.04      924.01     21.47 o 
   7   4   5     1543.12     1776.69     90.92 o 
   8   4   5     3481.07     3515.29     86.78 o 
   9   4   5      147.53      179.34     59.74 o 
  10   4   5     1116.75     1066.37    111.21 o 
 -10   5   5        3.26       16.51     70.77 o 
  -9   5   5        0.49       50.82     39.44 o 
  -8   5   5      346.59      312.84     28.01 o 
  -7   5   5     1645.52     1837.80    136.23 o 
  -6   5   5      110.33      135.41     18.78 o 
  -5   5   5      561.98      530.71     29.25 o 
  -4   5   5     1220.53     1420.17    155.71 o 
  -3   5   5     2096.75     2066.17     82.22 o 
  -2   5   5       78.42      193.19    116.03 o 
  -1   5   5     3522.47     3338.63    102.34 o 
   0   5   5       60.52       76.79     14.73 o 
   1   5   5      230.45      207.50     19.34 o 
   2   5   5     2119.40     2369.80     80.04 o 
   3   5   5     9755.63     9189.81     95.79 o 
   4   5   5     1020.20     1140.54     86.10 o 
   5   5   5     1040.21      887.79     98.16 o 
   6   5   5     5340.73     5385.54     76.07 o 
   7   5   5     2158.28     2598.14    107.04 o 
   8   5   5     1535.10     1550.11     76.68 o 
   9   5   5      868.47     1016.25    119.75 o 
  10   5   5      155.27      249.51     58.79 o 
 -10   6   5      269.57      275.58     77.25 o 
  -9   6   5     2917.59     2759.60     82.80 o 
  -8   6   5     1055.60     1180.33    109.31 o 
  -7   6   5     5035.97     5189.72    126.03 o 
  -6   6   5       71.21      267.48    100.41 o 
  -5   6   5     1239.65     1285.47     79.51 o 
  -4   6   5      638.10      745.80    127.17 o 
  -3   6   5       91.43      169.92     50.93 o 
  -2   6   5     6643.52     6437.32     91.37 o 
  -1   6   5    15005.59    14444.86     65.51 o 
   0   6   5     6486.24     6006.91    112.70 o 
   1   6   5    10471.52    10184.96    434.44 o 
   2   6   5      632.37      587.01     22.44 o 
   3   6   5      633.26      715.03    140.60 o 
   4   6   5      334.77      366.66     67.21 o 
   5   6   5     3930.00     3694.94     56.51 o 
   6   6   5      125.25      169.77     22.54 o 
   7   6   5     3063.84     2716.03     76.19 o 
   8   6   5       39.34      174.82     63.69 o 
   9   6   5        2.17       12.67     58.47 o 
  10   6   5        8.52       13.97    102.25 o 
 -10   7   5        4.11        5.83     21.03 o 
  -9   7   5      376.53      365.68     94.72 o 
  -8   7   5       73.28      186.80     68.97 o 
  -7   7   5      139.94      148.14     52.35 o 
  -6   7   5     1577.33     1552.35     66.54 o 
  -5   7   5      372.94      466.57     94.56 o 
  -4   7   5     4534.15     4505.92    114.64 o 
  -3   7   5     1632.25     1605.03     22.02 o 
  -2   7   5     3314.44     3296.87     73.82 o 
  -1   7   5     5148.67     4817.88    109.23 o 
   0   7   5     1990.69     2550.83    168.34 o 
   1   7   5     8643.77     8539.73    159.83 o 
   2   7   5     6752.27     6451.41     46.82 o 
   3   7   5    18270.54    17519.93    414.19 o 
   4   7   5        9.13       34.31     21.13 o 
   5   7   5      594.11      615.09     54.29 o 
   6   7   5     1853.28     1824.50     81.96 o 
   7   7   5     1119.82     1092.93     92.31 o 
   8   7   5       21.73       20.11     88.19 o 
   9   7   5     1519.03     1370.42     56.52 o 
  10   7   5       96.92      125.85     20.43 o 
 -10   8   5      443.47      379.93     31.81 o 
  -9   8   5        9.94       20.29     25.81 o 
  -8   8   5      822.83     1280.97    189.68 o 
  -7   8   5      175.73      181.36     55.54 o 
  -6   8   5     2411.03     2355.44     93.74 o 
  -5   8   5      329.34      361.62     86.98 o 
  -4   8   5      229.85      349.96     85.30 o 
  -3   8   5       47.88       94.24     43.22 o 
  -2   8   5     1496.76     1788.63     91.02 o 
  -1   8   5      152.91      151.10     36.44 o 
   0   8   5      147.31      153.44     10.27 o 
   1   8   5     3260.11     3307.33    118.16 o 
   2   8   5     2889.28     3254.92     90.39 o 
   3   8   5     3741.51     3696.21    126.52 o 
   4   8   5     5348.55     5250.70     83.27 o 
   5   8   5     6392.85     5763.86     70.42 o 
   6   8   5        3.64       46.17     29.56 o 
   7   8   5     2318.44     2209.54    191.99 o 
   8   8   5      663.47     1024.84    125.01 o 
   9   8   5       84.04      113.96     34.02 o 
  10   8   5      760.02      925.07    148.71 o 
 -10   9   5      636.13      545.19     35.52 o 
  -9   9   5      491.73      517.59     80.08 o 
  -8   9   5     2807.47     2637.25    116.07 o 
  -7   9   5     1455.36     1930.88    153.44 o 
  -6   9   5       27.33       58.77     91.99 o 
  -5   9   5      230.98      256.32    141.69 o 
  -4   9   5     2873.62     3232.40    140.58 o 
  -3   9   5        6.30       76.38    191.16 o 
  -2   9   5     1135.97     1379.77    124.70 o 
  -1   9   5    10139.85    10015.02    101.25 o 
   0   9   5    18263.09    19015.47    405.46 o 
   1   9   5    10598.37    10060.78     74.59 o 
   2   9   5     7016.70     6854.22     56.06 o 
   3   9   5      932.66      882.13    126.74 o 
   4   9   5      232.50      352.27     56.71 o 
   5   9   5      289.17      297.46     23.87 o 
   6   9   5     2796.48     2853.63    121.24 o 
   7   9   5        5.66       13.79     19.13 o 
   8   9   5      199.92      276.05     50.07 o 
   9   9   5      206.59      258.85     32.43 o 
 -10  10   5      518.50      439.75    108.55 o 
  -9  10   5       58.64      117.10    103.47 o 
  -8  10   5        7.09       28.73     84.50 o 
  -7  10   5        3.49       10.01     29.26 o 
  -6  10   5      157.35      192.36    211.91 o 
  -5  10   5     7806.61     7401.91    220.65 o 
  -4  10   5      439.18      403.77     26.27 o 
  -3  10   5     7195.08     6585.76     64.81 o 
  -2  10   5      308.91      301.10     32.04 o 
  -1  10   5     2237.38     2094.15     89.42 o 
   0  10   5      634.35      655.12     31.61 o 
   1  10   5     5467.07     5542.21     67.22 o 
   2  10   5     4416.09     4317.33     83.70 o 
   3  10   5     3195.56     3081.17    131.91 o 
   4  10   5     3638.69     3541.13    199.59 o 
   5  10   5      172.02      226.81     39.26 o 
   6  10   5      354.66      495.35    116.97 o 
   7  10   5      995.58      985.18     42.61 o 
   8  10   5      488.60      511.22     63.88 o 
   9  10   5      370.44      382.30     27.44 o 
 -10  11   5       24.57       58.16    113.24 o 
  -9  11   5       28.37       39.09     51.51 o 
  -8  11   5       43.46       52.99     51.33 o 
  -7  11   5     3143.67     2847.76     65.58 o 
  -6  11   5        8.68       11.13     11.20 o 
  -5  11   5      592.22      611.04    109.33 o 
  -4  11   5      298.07      351.24     81.97 o 
  -3  11   5       23.89       71.71     59.96 o 
  -2  11   5       33.02      179.95    102.69 o 
  -1  11   5    12549.97    13151.52    148.18 o 
   0  11   5       31.70       44.98     36.48 o 
   1  11   5       22.00       48.40     53.23 o 
   2  11   5     2923.79     3208.82    111.37 o 
   3  11   5     6788.68     6433.36     43.49 o 
   4  11   5     3984.90     3805.85     67.77 o 
   5  11   5     3745.76     3859.82     61.92 o 
   6  11   5     2497.82     2429.87    139.86 o 
   7  11   5      301.42      292.21     46.30 o 
   8  11   5      904.79     1090.08    147.04 o 
   9  11   5      425.34      462.01     54.54 o 
 -10  12   5      482.52      450.96     12.71 o 
  -9  12   5     1259.06     1245.07     62.68 o 
  -8  12   5     1181.11     1180.04     96.31 o 
  -7  12   5     1731.38     1675.60     68.53 o 
  -6  12   5      942.88     1117.20    139.92 o 
  -5  12   5     3364.20     3501.11    131.37 o 
  -4  12   5      703.29      963.88    127.68 o 
  -3  12   5     1471.26     1531.75    144.33 o 
  -2  12   5     3587.60     3571.01     49.62 o 
  -1  12   5     1812.98     1995.75     91.87 o 
   0  12   5    10093.00     9857.86     86.48 o 
   1  12   5    12465.96    11704.52     85.17 o 
   2  12   5       64.94       65.38      7.18 o 
   3  12   5     5035.83     4913.79     71.21 o 
   4  12   5        8.92       22.44     23.94 o 
   5  12   5      289.22      305.79     46.57 o 
   6  12   5      746.03      691.25     68.47 o 
   7  12   5      781.40      824.57    132.09 o 
   8  12   5      179.28      168.20     24.87 o 
   9  12   5       42.76       31.29     75.51 o 
 -10  13   5       27.00       94.75    143.49 o 
  -9  13   5        4.56       18.97     80.81 o 
  -8  13   5      885.44      954.28    138.63 o 
  -7  13   5        3.07      113.37    166.31 o 
  -6  13   5     4466.31     4585.01    122.14 o 
  -5  13   5       60.87       50.25     70.65 o 
  -4  13   5    13996.46    13694.36    158.69 o 
  -3  13   5      597.80      640.71    101.93 o 
  -2  13   5     9888.53     9073.23     79.04 o 
  -1  13   5     4827.95     4952.13    126.29 o 
   0  13   5     1570.20     1703.02    122.82 o 
   1  13   5      106.06      122.14     19.43 o 
   2  13   5     1003.07     1008.28     69.02 o 
   3  13   5     2585.75     2748.99    119.39 o 
   4  13   5      466.68      607.60     83.41 o 
   5  13   5      499.05      481.41     34.44 o 
   6  13   5     2584.61     2344.16     33.61 o 
   7  13   5      269.47      424.85    114.94 o 
   8  13   5        6.95       28.70     79.47 o 
   9  13   5     1422.45     1268.59     60.63 o 
 -10  14   5       11.39       29.81     22.87 o 
  -9  14   5       58.16       71.52     37.06 o 
  -8  14   5     1318.65     1397.49    112.85 o 
  -7  14   5       12.64       50.42    102.28 o 
  -6  14   5     2338.11     2650.06    147.45 o 
  -5  14   5       97.30       90.07     30.46 o 
  -4  14   5        0.16       20.69     45.75 o 
  -3  14   5       10.56       24.89     12.31 o 
  -2  14   5     7552.71     7118.63    119.19 o 
  -1  14   5      115.39       99.86     45.94 o 
   0  14   5    10897.34    10216.72     35.83 o 
   1  14   5      149.68      173.68     18.64 o 
   2  14   5      496.71      692.17     96.86 o 
   3  14   5      989.63     1023.20     60.28 o 
   4  14   5     3429.48     3455.70    109.03 o 
   5  14   5     1461.66     1603.31    148.11 o 
   6  14   5      226.22      241.58     46.35 o 
   7  14   5     1414.24     1282.10    146.30 o 
   8  14   5      256.29      263.14     22.42 o 
   9  14   5      142.63      285.27     83.90 o 
  -9  15   5      912.32      857.39     93.66 o 
  -8  15   5     1788.90     1823.66    164.78 o 
  -7  15   5     2097.80     1944.72    253.25 o 
  -6  15   5      508.35      428.53     77.22 o 
  -5  15   5        7.03      117.29    142.95 o 
  -4  15   5     3265.97     3297.01    161.82 o 
  -3  15   5     4584.63     4484.06     75.07 o 
  -2  15   5     4680.24     4804.33    157.57 o 
  -1  15   5     8275.47     8412.28    195.32 o 
   0  15   5    14507.01    13699.49    607.07 o 
   1  15   5       25.53       41.01     10.57 o 
   2  15   5     4412.54     4358.81    115.17 o 
   3  15   5      111.68      228.50     60.80 o 
   4  15   5     1904.57     1919.54     74.49 o 
   5  15   5        8.64       24.86     68.06 o 
   6  15   5      134.82      254.76     79.19 o 
   7  15   5       75.93      158.86     47.86 o 
   8  15   5        6.82       16.26     15.06 o 
   9  15   5       19.35       48.27     28.30 o 
  -9  16   5      104.18      208.02     55.51 o 
  -8  16   5      564.92      525.81     31.61 o 
  -7  16   5       70.88       76.90     36.55 o 
  -6  16   5       69.88      163.21     55.50 o 
  -5  16   5     9418.82     8660.39     80.94 o 
  -4  16   5       96.22      145.50     60.14 o 
  -3  16   5    10228.51     9298.12    150.05 o 
  -2  16   5      656.16      706.73     29.46 o 
  -1  16   5      446.60      493.65     58.27 o 
   0  16   5     1252.67     1870.73    148.76 o 
   1  16   5     1157.53     1259.32    136.69 o 
   2  16   5      288.07      366.53     83.14 o 
   3  16   5     1086.93     1196.45     90.90 o 
   4  16   5     1778.67     1876.32     84.72 o 
   5  16   5      336.66      368.53     90.25 o 
   6  16   5       59.07       59.69      6.44 o 
   7  16   5      126.45      148.43     52.39 o 
   8  16   5      749.42      909.81    102.28 o 
   9  16   5       70.83      125.94     73.01 o 
  -9  17   5      311.07      283.60     57.07 o 
  -8  17   5        1.73       52.38     91.88 o 
  -7  17   5     3224.32     3095.07    151.66 o 
  -6  17   5      427.81      544.31     74.78 o 
  -5  17   5      259.53      345.53    115.68 o 
  -4  17   5      328.52      504.73    103.25 o 
  -3  17   5     2305.09     2196.14    160.71 o 
  -2  17   5      441.33      578.86    124.02 o 
  -1  17   5    20576.81    20253.65    233.37 o 
   0  17   5      155.80      221.47     43.72 o 
   1  17   5       19.08       51.42     85.92 o 
   2  17   5      935.24      932.13     53.61 o 
   3  17   5      875.32      885.59     61.24 o 
   4  17   5     1471.40     1401.29    156.01 o 
   5  17   5      991.77      991.91     61.38 o 
   6  17   5     1605.65     1856.35    168.64 o 
   7  17   5       65.45       78.97     17.88 o 
   8  17   5       84.77      104.61     65.27 o 
  -9  18   5      886.63     1430.04    157.22 o 
  -8  18   5      341.41      470.02    110.20 o 
  -7  18   5      106.49      107.59     68.46 o 
  -6  18   5      924.57      849.73     92.12 o 
  -5  18   5     3578.08     3274.22     80.32 o 
  -4  18   5       22.03       62.48     56.82 o 
  -3  18   5     4675.26     4397.15    160.50 o 
  -2  18   5     3024.66     3226.36     83.61 o 
  -1  18   5      458.21      433.77     36.92 o 
   0  18   5     3380.44     3507.63    219.17 o 
   1  18   5    11213.92    11186.52    168.22 o 
   2  18   5       63.14       83.01     46.13 o 
   3  18   5     2376.42     2724.44     84.12 o 
   4  18   5      238.27      307.61     58.59 o 
   5  18   5       10.43       52.42     83.77 o 
   6  18   5        2.89       10.41     66.53 o 
   7  18   5       62.59       74.10     30.22 o 
   8  18   5        6.99       14.29     75.51 o 
  -9  19   5       44.33      109.58     49.11 o 
  -8  19   5       10.50       90.11     59.61 o 
  -7  19   5      780.07      757.47    221.60 o 
  -6  19   5     2748.14     2619.26     83.48 o 
  -5  19   5       16.24       51.82     72.42 o 
  -4  19   5    14993.99    14120.45    110.68 o 
  -3  19   5       12.55       44.93     62.25 o 
  -2  19   5     2778.52     2595.15    114.13 o 
  -1  19   5      498.98      493.79     30.80 o 
   0  19   5       24.54       49.85    134.30 o 
   1  19   5      408.80      415.15     17.23 o 
   2  19   5      580.72      671.24     80.86 o 
   3  19   5      160.75      283.07     49.16 o 
   4  19   5      996.67     1115.22     57.56 o 
   5  19   5     1164.61     1252.42    146.28 o 
   6  19   5      594.72      658.21    103.83 o 
   7  19   5      148.88      201.79     32.97 o 
   8  19   5      581.16      632.80     88.38 o 
  -9  20   5       14.84       25.19     42.86 o 
  -8  20   5     1141.04     1094.95     32.89 o 
  -7  20   5      428.35      519.79     46.06 o 
  -6  20   5     2827.95     2616.32     75.69 o 
  -5  20   5      655.14      663.19     41.93 o 
  -4  20   5        0.29       52.41     62.82 o 
  -3  20   5       48.56       87.41     54.24 o 
  -2  20   5     7989.90     7686.53    136.16 o 
  -1  20   5      312.07      453.33    141.87 o 
   0  20   5     5918.68     5690.08     93.75 o 
   1  20   5       86.83       95.99     15.58 o 
   2  20   5       71.15      138.03     65.85 o 
   3  20   5     2048.37     2237.41    181.54 o 
   4  20   5     3614.79     3397.71    165.41 o 
   5  20   5      216.58      249.66     44.50 o 
   6  20   5       39.31       36.44     22.00 o 
   7  20   5      184.22      279.97     46.52 o 
   8  20   5       36.61       70.30     31.49 o 
  -8  21   5      624.17      526.77     47.04 o 
  -7  21   5       99.91      253.85    106.92 o 
  -6  21   5      706.74      780.73    136.62 o 
  -5  21   5      474.56      470.46     39.40 o 
  -4  21   5     3148.29     3253.70    117.08 o 
  -3  21   5      542.13      564.48     39.85 o 
  -2  21   5     1493.41     1756.69     86.74 o 
  -1  21   5     1812.44     1882.26     81.69 o 
   0  21   5     4026.74     3762.42    161.20 o 
   1  21   5       18.31       43.54     82.81 o 
   2  21   5     6782.28     6316.38    147.20 o 
   3  21   5      388.54      464.85     47.14 o 
   4  21   5     2462.66     2727.96    104.88 o 
   5  21   5      164.71      302.17    102.71 o 
   6  21   5        9.24       25.78     84.77 o 
   7  21   5      245.98      374.75    118.45 o 
   8  21   5      186.00      183.23    153.29 o 
  -8  22   5      210.78      293.26    115.34 o 
  -7  22   5      356.80      371.49     42.35 o 
  -6  22   5      603.01      619.42     58.39 o 
  -5  22   5     5825.15     5604.54    100.24 o 
  -4  22   5      163.26      244.45    123.88 o 
  -3  22   5     4814.82     4478.81    104.91 o 
  -2  22   5      468.27      632.47    128.53 o 
  -1  22   5      716.61      768.66    116.41 o 
   0  22   5     1944.00     2178.78    194.65 o 
   1  22   5      313.14      347.78     51.48 o 
   2  22   5     1003.92      998.89     26.45 o 
   3  22   5     2715.30     2817.91    118.40 o 
   4  22   5     1089.41     1176.14     98.89 o 
   5  22   5      791.75      859.94    115.17 o 
   6  22   5       91.32      104.25     35.72 o 
   7  22   5      894.35      923.24    108.62 o 
  -8  23   5       19.05       83.15     72.49 o 
  -7  23   5     1144.38     1158.33    208.97 o 
  -6  23   5      841.89      814.43     38.30 o 
  -5  23   5      763.23      759.31     29.08 o 
  -4  23   5      489.53      556.37     62.85 o 
  -3  23   5     3233.89     3330.89    113.34 o 
  -2  23   5      124.45      119.04     12.09 o 
  -1  23   5     4548.85     4607.17    252.89 o 
   0  23   5       79.68       85.47     94.27 o 
   1  23   5     1415.44     1376.71     72.86 o 
   2  23   5       61.69       63.33      9.84 o 
   3  23   5     1236.31     1167.32     60.24 o 
   4  23   5       85.86      136.97     38.90 o 
   5  23   5     1424.39     1378.34     81.76 o 
   6  23   5        1.71       11.09     41.70 o 
   7  23   5       97.60       97.90     55.95 o 
  -8  24   5       95.00      105.43     24.91 o 
  -7  24   5       10.22      173.06    167.05 o 
  -6  24   5      258.55      258.67     44.93 o 
  -5  24   5     1051.47     1389.62    109.15 o 
  -4  24   5      485.78      496.05     39.06 o 
  -3  24   5     2525.05     2346.65     52.57 o 
  -2  24   5      535.79      594.39     76.53 o 
  -1  24   5      270.68      374.28    296.99 o 
   0  24   5      191.90      396.77    188.60 o 
   1  24   5     6839.08     7055.69    200.00 o 
   2  24   5      806.74      799.11     32.12 o 
   3  24   5     3123.75     3107.74    116.71 o 
   4  24   5     1635.71     1589.68     80.20 o 
   5  24   5      141.13      211.36     46.92 o 
   6  24   5       31.99       42.65     64.48 o 
   7  24   5      126.26      183.52     42.40 o 
  -7  25   5      573.46      764.88     71.90 o 
  -6  25   5      504.56      511.22    127.45 o 
  -5  25   5      435.63      478.06     52.40 o 
  -4  25   5     2433.64     2239.17     64.23 o 
  -3  25   5      654.41      699.47     75.40 o 
  -2  25   5      564.31      567.76     79.11 o 
  -1  25   5      789.85      780.21     98.86 o 
   0  25   5        3.58       11.04     13.81 o 
   1  25   5     2577.95     2349.59    312.52 o 
   2  25   5     2386.66     2135.72     38.07 o 
   3  25   5       94.00      103.37     40.73 o 
   4  25   5       58.90       46.71     16.63 o 
   5  25   5      553.51      555.41     14.26 o 
   6  25   5      804.74      741.61     14.18 o 
   7  25   5       48.57       65.97     60.87 o 
  -7  26   5      660.56      583.14    180.45 o 
  -6  26   5      710.69      803.84     98.02 o 
  -5  26   5      442.74      419.51     52.29 o 
  -4  26   5      309.74      354.36     54.64 o 
  -3  26   5     1027.19     1116.14    190.61 o 
  -2  26   5     5262.60     4867.90    104.78 o 
  -1  26   5     1020.92      996.02    281.04 o 
   0  26   5     2320.96     2359.14    259.25 o 
   1  26   5       67.90      114.97     25.73 o 
   2  26   5      159.07      176.32    103.94 o 
   3  26   5      218.59      264.72     50.75 o 
   4  26   5     1462.24     1560.82     90.56 o 
   5  26   5      269.19      302.56     38.19 o 
   6  26   5      273.85      347.44     55.31 o 
  -7  27   5      106.59       97.62     63.46 o 
  -6  27   5      335.78      437.31     99.93 o 
  -5  27   5       49.51      106.17     95.04 o 
  -4  27   5      938.55     1271.60    136.83 o 
  -3  27   5        8.73       38.97     14.65 o 
  -2  27   5       75.26      120.53    153.96 o 
  -1  27   5      255.60      262.59      4.48 o 
   0  27   5     2436.22     2894.64    240.56 o 
   1  27   5       21.15       64.35    160.60 o 
   2  27   5     3385.51     3218.17     78.45 o 
   3  27   5      894.71      909.89     88.90 o 
   4  27   5      310.14      307.14     39.87 o 
   5  27   5      201.42      285.10     59.03 o 
   6  27   5       12.93       13.02     18.67 o 
  -6  28   5      209.23      202.95     34.79 o 
  -5  28   5      649.30      586.17     33.52 o 
  -4  28   5      111.90      201.79     69.20 o 
  -3  28   5     1776.07     1933.28    122.86 o 
  -2  28   5     1407.22     1519.40    135.13 o 
  -1  28   5      103.99      226.17    147.40 o 
   0  28   5      774.07      907.28     47.31 o 
   1  28   5     1243.44     1179.20     92.21 o 
   2  28   5      708.30      759.47     77.87 o 
   3  28   5      573.85      655.77     97.74 o 
   4  28   5      127.62      125.35     26.96 o 
   5  28   5      184.86      187.34     34.32 o 
   6  28   5      175.53      195.80     33.99 o 
  -6  29   5      941.25      844.17     70.23 o 
  -5  29   5     1191.27     1209.35     95.65 o 
  -4  29   5      744.88      642.28    115.12 o 
  -3  29   5      801.42      804.82    141.36 o 
  -2  29   5      503.26      508.21    100.07 o 
  -1  29   5     2507.52     2826.00    306.86 o 
   0  29   5      107.10      218.50    110.85 o 
   1  29   5      409.77      544.96    151.36 o 
   2  29   5      170.17      283.24     40.39 o 
   3  29   5      755.92      672.73     34.96 o 
   4  29   5      259.06      401.05     79.26 o 
   5  29   5      458.60      422.95     22.03 o 
  -5  30   5      168.62      153.57      6.58 o 
  -4  30   5       18.97       20.88    120.81 o 
  -3  30   5      651.07      561.86     29.33 o 
  -2  30   5       35.71       41.61     25.37 o 
  -1  30   5      408.20      389.84     61.63 o 
   0  30   5        2.50       30.01    112.79 o 
   1  30   5     2429.42     2332.47    139.00 o 
   2  30   5      349.13      349.67     26.55 o 
   3  30   5      742.92      932.06     93.50 o 
   4  30   5      243.24      238.67     51.90 o 
   5  30   5      758.53      689.29    122.22 o 
  -5  31   5      250.80      248.54     18.26 o 
  -4  31   5     1304.77     1357.13    168.09 o 
  -3  31   5      209.70      208.30     67.72 o 
  -2  31   5      968.52     1077.33    183.59 o 
  -1  31   5     1055.90     1533.66    225.27 o 
   0  31   5      229.02      364.21    165.36 o 
   1  31   5      654.81      669.44    121.05 o 
   2  31   5      775.92      707.71     43.13 o 
   3  31   5       12.50       66.72    233.73 o 
   4  31   5      394.19      466.95    155.91 o 
  -4  32   5      225.52      339.37    143.78 o 
  -3  32   5      149.14      162.06     59.10 o 
  -2  32   5     1095.85     1264.05    132.08 o 
  -1  32   5      156.36      369.96    184.16 o 
   0  32   5      412.48      400.71    124.38 o 
   1  32   5        0.24       11.11     12.28 o 
   2  32   5      190.20      223.60     96.67 o 
   3  32   5      430.29      377.38     21.51 o 
   4  32   5       80.41      136.66     76.96 o 
  -3  33   5      404.68      592.58    245.00 o 
  -2  33   5       10.68       43.25    216.68 o 
  -1  33   5       25.61       54.79    122.73 o 
   0  33   5     1263.03     1325.78    307.33 o 
   1  33   5       65.15      123.64    105.62 o 
   2  33   5     1621.31     1618.40    125.35 o 
   3  33   5      577.33      597.15    206.41 o 
  -3  34   5     1244.23     1275.55    191.46 o 
  -2  34   5      389.20      376.07     78.74 o 
  -1  34   5        3.15        1.06    178.09 o 
   0  34   5      180.18      301.88    269.10 o 
   1  34   5      359.02      322.52     50.25 o 
   2  34   5      225.32      265.68     93.40 o 
  -1  35   5      449.40      448.95     96.15 o 
   0  35   5       18.05       29.87     18.24 o 
 -10   0   6      255.82      357.24    153.37 o 
  -8   0   6      768.39      868.31    249.22 o 
  -6   0   6      856.12      779.19    197.35 o 
  -4   0   6    29563.22    28460.14    182.63 o 
  -2   0   6    16510.67    15634.73    145.24 o 
   0   0   6    15239.47    15177.16     78.16 o 
   2   0   6     4956.83     4786.56    100.30 o 
   4   0   6     3984.93     4113.95    144.49 o 
   6   0   6      282.36      411.18    123.92 o 
   8   0   6     1907.82     1862.18    202.37 o 
 -10   1   6      285.68      431.40    156.05 o 
  -9   1   6      681.31      720.99    132.85 o 
  -8   1   6      878.72     1149.60    131.57 o 
  -7   1   6      878.07      813.10     53.72 o 
  -6   1   6     3153.88     3056.05    108.32 o 
  -5   1   6      917.77      947.99     46.29 o 
  -4   1   6    15083.24    14889.33    174.45 o 
  -3   1   6     1024.93      918.05     43.90 o 
  -2   1   6      717.25      690.35     36.30 o 
  -1   1   6      182.90      183.03     50.61 o 
   0   1   6    18800.67    18300.81    218.02 o 
   1   1   6      752.14      809.52     29.96 o 
   2   1   6     5278.96     4855.55     81.49 o 
   3   1   6     7271.21     7184.72    108.27 o 
   4   1   6      868.41      911.34     62.97 o 
   5   1   6      410.16      557.16     97.64 o 
   6   1   6      153.72      227.06     78.79 o 
   7   1   6       12.72       18.12     43.23 o 
   8   1   6       93.24      108.33     59.92 o 
   9   1   6       90.36      103.66    117.10 o 
 -10   2   6      169.19      198.60     57.49 o 
  -9   2   6        4.47       40.57     73.93 o 
  -8   2   6     2108.22     1997.27     70.88 o 
  -7   2   6     1215.86     1247.23    192.06 o 
  -6   2   6     1876.93     1899.80    103.64 o 
  -5   2   6    13409.01    13399.69    158.54 o 
  -4   2   6      750.58      781.07     37.91 o 
  -3   2   6     2035.58     2164.17    134.40 o 
  -2   2   6      172.60      238.28     52.22 o 
  -1   2   6     5999.86     5766.93    119.63 o 
   0   2   6       29.29      139.36    110.45 o 
   1   2   6    10316.40    10387.35    114.95 o 
   2   2   6     9165.27     9056.70     89.89 o 
   3   2   6      859.75      934.85     65.94 o 
   4   2   6     2068.45     2237.77    100.17 o 
   5   2   6      369.14      375.37     37.32 o 
   6   2   6     1912.16     2032.67     73.43 o 
   7   2   6      583.06      512.89     28.83 o 
   8   2   6       13.42       27.53     67.33 o 
   9   2   6      702.11      843.94    150.38 o 
 -10   3   6        0.18       52.41    105.17 o 
  -9   3   6      995.55      953.28     74.48 o 
  -8   3   6      111.62      180.39     84.92 o 
  -7   3   6        0.24      202.23    145.01 o 
  -6   3   6      461.68      473.43     47.03 o 
  -5   3   6     1898.18     2043.40    123.82 o 
  -4   3   6      197.05      237.48    118.95 o 
  -3   3   6    29866.89    27818.86     73.83 o 
  -2   3   6      364.30      439.59     32.44 o 
  -1   3   6    18401.87    18322.60    547.69 o 
   0   3   6     8885.72     8580.23     71.83 o 
   1   3   6      658.12      693.04     81.35 o 
   2   3   6     4209.58     4383.32    158.08 o 
   3   3   6     4403.68     4454.53    115.93 o 
   4   3   6      907.84      995.88     65.73 o 
   5   3   6      501.18      539.11     46.09 o 
   6   3   6      756.46      779.89     69.21 o 
   7   3   6      393.35      521.38     81.85 o 
   8   3   6       24.45       38.20     20.60 o 
   9   3   6       73.72       86.70     30.66 o 
 -10   4   6       62.40       87.03     61.28 o 
  -9   4   6        0.65       17.23    128.58 o 
  -8   4   6      792.31      731.60     33.01 o 
  -7   4   6     2181.43     2091.01     66.43 o 
  -6   4   6     1568.53     1435.05     59.68 o 
  -5   4   6     4910.69     4569.53     89.33 o 
  -4   4   6      133.86      287.23     72.02 o 
  -3   4   6       88.45      298.95    185.04 o 
  -2   4   6       33.09       30.77     20.22 o 
  -1   4   6     5037.33     4958.65    132.22 o 
   0   4   6     1046.06     1059.27     66.07 o 
   1   4   6    13417.58    13614.67    268.16 o 
   2   4   6     9512.85     9150.58     89.29 o 
   3   4   6     2089.68     2142.33     57.91 o 
   4   4   6     3360.58     3285.47    139.54 o 
   5   4   6       81.25      112.13     49.33 o 
   6   4   6      889.22     1106.24     87.48 o 
   7   4   6      428.64      399.60     53.09 o 
   8   4   6       69.90      183.14    129.83 o 
   9   4   6      195.24      228.26     59.66 o 
 -10   5   6      368.41      285.78     91.24 o 
  -9   5   6     1127.82     1062.68     42.34 o 
  -8   5   6      580.30      677.00    140.04 o 
  -7   5   6     1544.67     1607.82     73.83 o 
  -6   5   6      600.32      762.60    182.24 o 
  -5   5   6       76.30       67.42     21.04 o 
  -4   5   6     8464.46     8219.21    108.51 o 
  -3   5   6     2729.06     2750.95     57.97 o 
  -2   5   6     1193.26     1243.07    231.80 o 
  -1   5   6      164.03      171.33     16.55 o 
   0   5   6     5256.94     5395.47     71.95 o 
   1   5   6     1148.11     1227.18     97.76 o 
   2   5   6     1197.73     1167.43     69.18 o 
   3   5   6     4205.03     4135.81     86.17 o 
   4   5   6      395.37      510.08     97.90 o 
   5   5   6     1308.95     1331.58    105.57 o 
   6   5   6     1512.53     1375.91     45.89 o 
   7   5   6      884.04      972.62     86.91 o 
   8   5   6        6.40       23.03     20.98 o 
   9   5   6      232.91      234.37     53.03 o 
 -10   6   6       63.15       54.01     92.04 o 
  -9   6   6       69.54      109.31     31.06 o 
  -8   6   6      371.53      534.30     90.98 o 
  -7   6   6      276.54      275.79     40.55 o 
  -6   6   6        8.35       22.25     37.33 o 
  -5   6   6       49.51       64.77     67.67 o 
  -4   6   6    10287.89    10007.67    153.91 o 
  -3   6   6      157.69      216.87    166.26 o 
  -2   6   6    16653.85    16406.07     94.92 o 
  -1   6   6     1397.70     1438.83     82.43 o 
   0   6   6    14162.02    13437.17    170.07 o 
   1   6   6      640.08      620.01     44.41 o 
   2   6   6     2817.71     2731.53     83.15 o 
   3   6   6     1766.80     1637.73     25.67 o 
   4   6   6     1991.46     2135.19     84.63 o 
   5   6   6     1530.67     1646.71    216.37 o 
   6   6   6      357.67      345.46     28.71 o 
   7   6   6        0.14       45.62    125.43 o 
   8   6   6     1182.67     1593.17     91.72 o 
   9   6   6       29.14       55.48     55.67 o 
 -10   7   6      402.90      361.18     61.75 o 
  -9   7   6      506.64      472.90     30.11 o 
  -8   7   6      743.08      668.14     63.93 o 
  -7   7   6      626.45      688.65    127.61 o 
  -6   7   6     3391.86     3369.50     78.26 o 
  -5   7   6      652.87      667.98     39.64 o 
  -4   7   6     2428.97     2499.11    178.74 o 
  -3   7   6      309.14      317.03     46.79 o 
  -2   7   6      774.97      938.80    137.57 o 
  -1   7   6       90.38       96.10     51.51 o 
   0   7   6     7301.33     6830.65     58.68 o 
   1   7   6     2141.44     2088.07     39.07 o 
   2   7   6     7183.89     7289.89    136.16 o 
   3   7   6    11390.29    10657.83    508.70 o 
   4   7   6      213.46      265.92     33.97 o 
   5   7   6      171.27      209.49     32.08 o 
   6   7   6      872.79     1036.37    142.66 o 
   7   7   6     1102.17     1467.31    156.38 o 
   8   7   6      386.83      456.67     88.88 o 
   9   7   6      380.60      330.91     76.43 o 
 -10   8   6     1502.52     1786.32    118.30 o 
  -9   8   6      383.37      439.96    119.47 o 
  -8   8   6      615.90      710.85    112.16 o 
  -7   8   6      919.53      829.13     56.37 o 
  -6   8   6      134.41      183.94     53.23 o 
  -5   8   6     3780.25     3971.20    134.13 o 
  -4   8   6      562.46      782.03     53.74 o 
  -3   8   6     2669.02     2751.79    131.97 o 
  -2   8   6     2152.08     2294.60     87.32 o 
  -1   8   6     4935.55     5075.06    122.48 o 
   0   8   6      307.43      372.94     54.83 o 
   1   8   6     4303.40     4245.96     83.99 o 
   2   8   6        9.98       50.61     48.21 o 
   3   8   6      205.01      199.11     29.24 o 
   4   8   6      789.36      830.92     61.09 o 
   5   8   6     2300.37     2362.17    142.29 o 
   6   8   6     2800.38     3231.66    125.07 o 
   7   8   6      401.93      469.84     49.70 o 
   8   8   6      222.57      321.15     75.90 o 
   9   8   6       52.41       84.21     44.43 o 
 -10   9   6      491.00      420.04     25.61 o 
  -9   9   6      388.86      336.20     21.31 o 
  -8   9   6      104.12      152.06     30.28 o 
  -7   9   6      850.38      905.16     86.89 o 
  -6   9   6      565.83      565.52     32.72 o 
  -5   9   6      164.06      376.00    140.71 o 
  -4   9   6     1306.13     1523.56     97.92 o 
  -3   9   6    13570.48    13042.10    604.93 o 
  -2   9   6       41.94       53.41     70.29 o 
  -1   9   6    10076.81     9806.48     95.08 o 
   0   9   6       92.26      254.18     96.18 o 
   1   9   6      295.01      330.43     68.42 o 
   2   9   6     5005.98     5064.27    103.69 o 
   3   9   6     9364.85     8867.28     49.62 o 
   4   9   6     1055.05     1324.82    147.72 o 
   5   9   6       85.11       83.15     57.12 o 
   6   9   6      333.05      312.70      8.10 o 
   7   9   6     2637.68     2510.74    114.25 o 
   8   9   6       21.88       40.21     20.92 o 
   9   9   6     1697.61     2001.37    103.05 o 
 -10  10   6        4.43        4.85     12.31 o 
  -9  10   6       52.50      151.60    125.50 o 
  -8  10   6      698.99      670.78     36.55 o 
  -7  10   6     2917.62     2803.31     89.88 o 
  -6  10   6      684.49      803.82    160.91 o 
  -5  10   6     4253.83     4213.01    196.88 o 
  -4  10   6      214.94      292.97     69.89 o 
  -3  10   6     1690.54     1686.47     59.15 o 
  -2  10   6     1916.40     2122.17    124.16 o 
  -1  10   6     2851.48     2725.86     64.17 o 
   0  10   6     1860.61     2116.42    101.68 o 
   1  10   6     4221.79     4027.67     54.35 o 
   2  10   6    16847.78    16106.20    148.04 o 
   3  10   6      685.51      771.81     74.78 o 
   4  10   6     1983.85     1852.59    116.82 o 
   5  10   6     1511.28     1602.41     98.36 o 
   6  10   6      584.00      476.57     80.91 o 
   7  10   6      295.59      288.61     34.27 o 
   8  10   6      509.12      682.40    146.36 o 
   9  10   6      154.12      137.07     47.47 o 
 -10  11   6      853.81     1027.64    141.13 o 
  -9  11   6     1105.91     1049.69     58.53 o 
  -8  11   6        0.60       21.89     29.71 o 
  -7  11   6      981.90      926.46     92.14 o 
  -6  11   6     3588.78     3346.73    138.27 o 
  -5  11   6       82.82       98.85     12.79 o 
  -4  11   6     1697.33     1826.76     84.62 o 
  -3  11   6     3121.70     3413.47    124.15 o 
  -2  11   6     2139.31     2231.18     94.08 o 
  -1  11   6       66.55      112.11    107.29 o 
   0  11   6     3377.25     3676.49    108.09 o 
   1  11   6      319.27      326.97     27.87 o 
   2  11   6       96.11       89.08     22.96 o 
   3  11   6     1313.78     1441.96     57.66 o 
   4  11   6     1926.40     2122.56     90.67 o 
   5  11   6     1091.54     1012.73     60.12 o 
   6  11   6     1649.39     1602.65     76.62 o 
   7  11   6      134.22      167.34    103.01 o 
   8  11   6       76.36      159.33     34.76 o 
   9  11   6       16.19       19.56     25.49 o 
  -9  12   6      436.77      443.46    113.69 o 
  -8  12   6      273.19      273.69     66.80 o 
  -7  12   6      622.28      604.67     60.05 o 
  -6  12   6      208.16      281.75     53.21 o 
  -5  12   6     2131.22     2142.15     73.86 o 
  -4  12   6     2728.87     2727.07    156.85 o 
  -3  12   6     1819.77     1870.56     45.09 o 
  -2  12   6     8221.10     7549.69    179.66 o 
  -1  12   6      123.93      157.03     20.47 o 
   0  12   6      341.83      413.92     28.47 o 
   1  12   6      618.85      758.85    138.40 o 
   2  12   6     3284.62     3485.34     82.30 o 
   3  12   6     4878.67     5112.56    129.02 o 
   4  12   6      177.51      242.52     43.82 o 
   5  12   6      481.18      470.04     38.55 o 
   6  12   6     3395.19     3272.27    134.70 o 
   7  12   6      256.88      292.59     39.24 o 
   8  12   6     2142.76     2097.07    142.89 o 
   9  12   6      127.52      273.78     82.78 o 
  -9  13   6       45.82       79.13    134.00 o 
  -8  13   6       12.08        8.94     49.87 o 
  -7  13   6     1765.92     2094.42    121.02 o 
  -6  13   6     6058.02     5873.52    169.59 o 
  -5  13   6      327.25      353.84     76.57 o 
  -4  13   6     1167.65     1266.42    131.93 o 
  -3  13   6      172.20      165.06     32.37 o 
  -2  13   6     2425.87     2514.47    148.73 o 
  -1  13   6     1202.07     1770.49    224.01 o 
   0  13   6     2712.54     2630.49     86.92 o 
   1  13   6     5955.57     5753.52    146.58 o 
   2  13   6     2843.17     2900.20     48.33 o 
   3  13   6     4658.07     4499.45    105.53 o 
   4  13   6      467.06      475.03     27.11 o 
   5  13   6      325.79      437.94    118.66 o 
   6  13   6      167.23      200.38     49.22 o 
   7  13   6     1119.43     1045.31    133.13 o 
   8  13   6       81.91      134.16     46.06 o 
   9  13   6      268.85      427.66    127.37 o 
  -9  14   6      438.80      361.13     81.27 o 
  -8  14   6      266.72      314.35     57.48 o 
  -7  14   6       74.56       88.53     81.69 o 
  -6  14   6      245.49      215.22     20.80 o 
  -5  14   6      245.85      268.46     55.78 o 
  -4  14   6       54.00      101.32     22.12 o 
  -3  14   6      765.90      860.74    113.76 o 
  -2  14   6     2216.80     2332.32    126.21 o 
  -1  14   6     3360.58     3587.24    235.19 o 
   0  14   6      140.85      187.64    101.88 o 
   1  14   6        1.19       21.53     22.28 o 
   2  14   6     1484.00     1773.53     79.25 o 
   3  14   6     1199.80     1781.48    148.55 o 
   4  14   6      249.40      304.18     77.12 o 
   5  14   6     1706.30     1904.38     90.64 o 
   6  14   6       77.65      115.45     43.80 o 
   7  14   6      408.07      444.58     83.33 o 
   8  14   6       70.14      109.91     48.94 o 
  -9  15   6        8.06       55.78    168.43 o 
  -8  15   6      529.48      496.50     85.86 o 
  -7  15   6      830.11      889.09     48.04 o 
  -6  15   6     1654.95     1571.06    220.42 o 
  -5  15   6      229.17      322.38     51.43 o 
  -4  15   6       70.61      103.43     41.57 o 
  -3  15   6     2468.09     2510.84    145.75 o 
  -2  15   6       26.91       43.27      9.61 o 
  -1  15   6     1409.98     1427.99    336.54 o 
   0  15   6      705.51      783.86     68.23 o 
   1  15   6       65.48       72.03     18.68 o 
   2  15   6      269.37      279.20     27.34 o 
   3  15   6     1375.21     1492.65    181.77 o 
   4  15   6     1266.46     1210.23     57.91 o 
   5  15   6     1217.87     1409.60    192.06 o 
   6  15   6      668.44      773.80     49.71 o 
   7  15   6     2669.20     2488.60     60.76 o 
   8  15   6       80.13       98.30     83.28 o 
  -9  16   6      460.90      505.28     67.21 o 
  -8  16   6      344.60      396.52     43.64 o 
  -7  16   6      545.72      607.65     80.78 o 
  -6  16   6     1862.52     2026.66    124.80 o 
  -5  16   6      779.14     1049.99    144.37 o 
  -4  16   6      155.09      234.41    103.60 o 
  -3  16   6        0.36       19.50     45.39 o 
  -2  16   6      123.83      133.52     52.69 o 
  -1  16   6     4792.94     4912.31    144.34 o 
   0  16   6     2240.07     2412.31    142.79 o 
   1  16   6     1695.21     2252.60    151.91 o 
   2  16   6     1728.01     1696.95     67.65 o 
   3  16   6        0.29       78.34     44.00 o 
   4  16   6     1790.61     2027.24    113.98 o 
   5  16   6     1212.49     1219.11    146.66 o 
   6  16   6      140.78      297.60     87.11 o 
   7  16   6       23.75      171.63    119.18 o 
   8  16   6     1757.79     1643.08     87.19 o 
  -9  17   6      273.33      249.79     51.45 o 
  -8  17   6      348.43      336.27     78.61 o 
  -7  17   6       97.93      149.83     49.25 o 
  -6  17   6      242.10      233.85     55.25 o 
  -5  17   6        1.29       16.14     26.39 o 
  -4  17   6       14.01       47.96    132.34 o 
  -3  17   6       32.66       89.70    154.69 o 
  -2  17   6     1041.80     1541.75    125.76 o 
  -1  17   6       84.61      149.44     35.38 o 
   0  17   6     1850.82     1938.17     84.25 o 
   1  17   6      216.07      269.34    135.16 o 
   2  17   6       12.16       48.75     20.93 o 
   3  17   6      717.38      871.44    101.43 o 
   4  17   6     2387.23     2260.47    209.78 o 
   5  17   6      171.42      301.16    115.48 o 
   6  17   6     1831.50     1798.84     93.00 o 
   7  17   6      712.67      748.43    134.17 o 
   8  17   6       10.99       59.07     71.10 o 
  -9  18   6       49.17       52.31    187.35 o 
  -8  18   6       49.33       49.41     47.17 o 
  -7  18   6      209.16      339.77    112.91 o 
  -6  18   6       43.61       79.53     70.17 o 
  -5  18   6       99.82      106.75     25.61 o 
  -4  18   6      244.01      217.30     25.02 o 
  -3  18   6        0.52       13.48     46.71 o 
  -2  18   6     1684.47     1627.87     66.79 o 
  -1  18   6      180.57      163.48     29.53 o 
   0  18   6       54.22       90.81     68.72 o 
   1  18   6       54.72      261.66    148.71 o 
   2  18   6     1888.39     2176.06     89.11 o 
   3  18   6      464.38      608.14     63.29 o 
   4  18   6      377.66      430.76    114.35 o 
   5  18   6      689.28      805.31    112.12 o 
   6  18   6     2335.31     2330.29     95.30 o 
   7  18   6       68.96      228.86     78.83 o 
   8  18   6     2275.20     2093.19    135.25 o 
  -8  19   6      160.48      206.75    105.27 o 
  -7  19   6     1491.72     1874.60    108.86 o 
  -6  19   6      465.85      452.27     28.79 o 
  -5  19   6     1565.28     1498.86     54.60 o 
  -4  19   6        1.78       62.71     70.62 o 
  -3  19   6      237.95      258.13     72.26 o 
  -2  19   6      611.23      680.60     68.24 o 
  -1  19   6     1039.40     1302.71    307.82 o 
   0  19   6     1807.03     1759.98    110.29 o 
   1  19   6     3549.85     3620.18     58.08 o 
   2  19   6      368.78      454.13     84.13 o 
   3  19   6     3218.48     3016.91     28.32 o 
   4  19   6     1004.47     1317.04    103.01 o 
   5  19   6       45.23       70.86     39.86 o 
   6  19   6      168.82      252.43     78.93 o 
   7  19   6     2914.48     2992.10    150.84 o 
   8  19   6       82.35      136.22     34.19 o 
  -8  20   6       62.20       81.60     15.15 o 
  -7  20   6       82.54       90.29     75.79 o 
  -6  20   6       83.67       83.06     48.04 o 
  -5  20   6      286.52      371.01     64.25 o 
  -4  20   6      840.93      876.52     51.30 o 
  -3  20   6       92.77      166.62    124.73 o 
  -2  20   6        1.69       47.98     46.61 o 
  -1  20   6     2040.97     1884.79     41.44 o 
   0  20   6       45.34       80.03     62.90 o 
   1  20   6      143.69      160.62     66.39 o 
   2  20   6     3394.67     3406.97    100.44 o 
   3  20   6     1081.20     1385.85     99.62 o 
   4  20   6      478.32      546.86     40.13 o 
   5  20   6     5911.31     5390.20     99.77 o 
   6  20   6      102.95      106.16     52.75 o 
   7  20   6      464.53      401.44     40.80 o 
  -8  21   6        1.99       12.89     19.73 o 
  -7  21   6       97.69      161.69    113.63 o 
  -6  21   6       45.73       52.60     76.53 o 
  -5  21   6      182.98      198.17     49.60 o 
  -4  21   6      129.32      107.28     34.82 o 
  -3  21   6      101.88      276.72    138.41 o 
  -2  21   6       54.75       95.35     25.35 o 
  -1  21   6      347.09      472.64    155.55 o 
   0  21   6        1.96       53.66     35.39 o 
   1  21   6     1877.45     1825.44     75.26 o 
   2  21   6      163.51      283.36     46.99 o 
   3  21   6     2358.21     2306.97     57.56 o 
   4  21   6     1308.02     1248.49     34.88 o 
   5  21   6     1734.76     1999.99    124.00 o 
   6  21   6      375.82      476.51    110.65 o 
   7  21   6     2191.29     2312.61    118.60 o 
  -8  22   6      666.03      606.34     48.52 o 
  -7  22   6      117.66      168.70     94.76 o 
  -6  22   6     1005.23     1212.36    104.28 o 
  -5  22   6      108.04      255.00    106.04 o 
  -4  22   6       91.35      136.52     67.16 o 
  -3  22   6       80.25      123.42    153.20 o 
  -2  22   6      567.24      618.80     66.04 o 
  -1  22   6     2418.53     2646.15    124.06 o 
   0  22   6     2883.22     2817.55     58.62 o 
   1  22   6      165.77      341.18    144.22 o 
   2  22   6     2523.55     2608.22    131.59 o 
   3  22   6        3.41        7.11     19.60 o 
   4  22   6      507.75      522.74     54.63 o 
   5  22   6     1145.21     1376.13     75.29 o 
   6  22   6      740.11      811.42    124.98 o 
   7  22   6        0.84       15.33    128.96 o 
  -7  23   6       41.18       60.94     67.87 o 
  -6  23   6        5.80       48.33    120.74 o 
  -5  23   6      563.90      552.07    111.94 o 
  -4  23   6      223.02      336.71     75.72 o 
  -3  23   6      152.47      220.93    106.39 o 
  -2  23   6      221.79      357.85    140.37 o 
  -1  23   6      405.33      583.16    234.01 o 
   0  23   6      723.32      663.09     30.04 o 
   1  23   6     2031.24     1788.29    377.26 o 
   2  23   6       86.02      123.67     41.49 o 
   3  23   6     1154.47     1114.61     84.10 o 
   4  23   6     5369.56     4876.34     81.61 o 
   5  23   6      156.96      221.74     67.70 o 
   6  23   6     1440.20     1442.74     78.12 o 
   7  23   6       34.95       71.92     63.98 o 
  -7  24   6       34.40       67.79     83.96 o 
  -6  24   6       74.73      134.03    125.05 o 
  -5  24   6        3.89       24.21     90.21 o 
  -4  24   6      380.90      509.05    133.31 o 
  -3  24   6      100.27      177.90    129.27 o 
  -2  24   6      391.22      462.87     52.44 o 
  -1  24   6      145.10      232.34    216.00 o 
   0  24   6      205.07      265.61     44.87 o 
   1  24   6      452.95      529.82     59.09 o 
   2  24   6     1115.31     1416.05    153.44 o 
   3  24   6      485.04      481.18     30.32 o 
   4  24   6        8.07       13.14     10.54 o 
   5  24   6      215.57      260.63     73.81 o 
   6  24   6     1838.99     1698.98     50.15 o 
  -7  25   6     1295.29     1382.68     65.93 o 
  -6  25   6        1.26        1.64      5.61 o 
  -5  25   6      217.66      297.62     59.73 o 
  -4  25   6      353.18      395.85     65.53 o 
  -3  25   6       56.78      206.09    150.14 o 
  -2  25   6      615.31      781.93    312.56 o 
  -1  25   6      128.78      270.21    132.31 o 
   0  25   6       36.06       99.29    248.85 o 
   1  25   6     1268.64     1332.32    113.83 o 
   2  25   6      341.28      374.33     55.94 o 
   3  25   6     1068.10     1277.01     85.88 o 
   4  25   6      791.32      737.80     34.97 o 
   5  25   6        0.48       11.76     24.29 o 
   6  25   6      355.40      357.63     53.43 o 
  -6  26   6       61.75       63.97      7.92 o 
  -5  26   6      387.06      454.93    115.13 o 
  -4  26   6      203.16      270.66     72.69 o 
  -3  26   6      142.18      201.87     74.73 o 
  -2  26   6     1028.98     1463.36    144.89 o 
  -1  26   6     1084.82     1298.93    245.83 o 
   0  26   6     1347.72     1792.53    204.27 o 
   1  26   6      380.53      362.21     25.48 o 
   2  26   6       29.01       54.46     31.67 o 
   3  26   6      850.59      846.31     89.20 o 
   4  26   6      108.52      127.42     19.08 o 
   5  26   6     2697.23     2569.00    158.24 o 
   6  26   6       47.82       78.46     53.84 o 
  -6  27   6       67.14      123.90     31.41 o 
  -5  27   6       49.67       68.89     83.62 o 
  -4  27   6       34.13       87.60     20.77 o 
  -3  27   6      855.99      785.11     62.64 o 
  -2  27   6       12.13       14.57     44.07 o 
  -1  27   6       79.26      252.47    183.70 o 
   0  27   6      665.96      626.78     19.42 o 
   1  27   6      411.73      435.78     56.55 o 
   2  27   6      215.94      325.86     79.40 o 
   3  27   6      180.71      194.69     81.62 o 
   4  27   6        0.13        6.04      7.43 o 
   5  27   6      423.44      345.08     48.96 o 
  -6  28   6      698.06      691.71    114.99 o 
  -5  28   6      300.62      475.66    120.02 o 
  -4  28   6        9.74       60.70     30.48 o 
  -3  28   6       42.76      109.84     88.56 o 
  -2  28   6      134.26      144.90     72.86 o 
  -1  28   6        6.41       52.29    123.31 o 
   0  28   6      494.73      465.22    130.50 o 
   1  28   6     1282.74     1579.67    108.98 o 
   2  28   6     2819.43     2510.37    223.58 o 
   3  28   6      374.50      406.85     52.39 o 
   4  28   6      274.71      238.87     31.35 o 
   5  28   6      748.46      829.60     96.34 o 
  -5  29   6      581.01      601.16     40.39 o 
  -4  29   6      833.15      888.81    172.57 o 
  -3  29   6      268.94      264.57     46.81 o 
  -2  29   6      247.36      298.02    249.43 o 
  -1  29   6     2011.00     2192.73    259.23 o 
   0  29   6      548.54      706.78    278.70 o 
   1  29   6      494.49      622.29    110.38 o 
   2  29   6       20.76       37.23     37.90 o 
   3  29   6       91.53       85.51     31.58 o 
   4  29   6     1540.58     1414.46    119.40 o 
   5  29   6       65.12       63.12     20.80 o 
  -5  30   6      428.42      394.25     49.64 o 
  -4  30   6      803.97      768.54    158.09 o 
  -3  30   6      114.61      151.80     52.40 o 
  -2  30   6       97.32      153.53    202.56 o 
  -1  30   6      312.99      403.20    139.49 o 
   0  30   6      190.90      398.63    281.22 o 
   1  30   6     1172.00     1529.99    106.68 o 
   2  30   6      719.54      703.66     42.48 o 
   3  30   6       51.09      101.13     41.88 o 
   4  30   6       12.58       12.80     19.15 o 
  -4  31   6      163.78      181.71    114.32 o 
  -3  31   6      246.95      289.73     35.88 o 
  -2  31   6      206.26      200.77     89.87 o 
  -1  31   6       61.49      101.75    276.04 o 
   0  31   6        5.78       22.15     32.42 o 
   1  31   6      750.44      768.89    100.28 o 
   2  31   6      308.20      368.73    155.38 o 
   3  31   6     1386.60     1173.62    143.15 o 
  -3  32   6        0.38       27.88    134.74 o 
  -2  32   6     2258.92     2354.17    106.67 o 
  -1  32   6      316.49      306.53    394.80 o 
   0  32   6     1041.30      886.21    378.43 o 
   1  32   6     1031.89     1049.14     64.96 o 
   2  32   6      303.24      367.67     63.34 o 
   3  32   6       54.24       86.17     43.35 o 
  -2  33   6        9.48        6.44      5.46 o 
  -1  33   6       26.16       46.75     60.66 o 
   0  33   6      365.20      372.85     47.15 o 
   1  33   6      411.70      390.29    250.59 o 
   2  33   6      272.04      268.61     43.47 o 
  -1  34   6       18.88       44.68    152.45 o 
   0  34   6       12.95       30.08     49.46 o 
  -9   0   7      121.22      236.10    157.24 o 
  -7   0   7     2395.97     2391.59    204.30 o 
  -5   0   7     6269.38     6275.49    205.23 o 
  -3   0   7        5.30       27.56    162.36 o 
  -1   0   7      218.59      256.88    250.58 o 
   1   0   7     5138.29     4911.94     83.86 o 
   3   0   7    38849.65    35339.13     79.44 o 
   5   0   7     1877.12     2000.90    130.67 o 
   7   0   7      452.16      437.60    100.10 o 
   9   0   7      829.00      905.72     66.22 o 
 -10   1   7       90.01      158.28     39.56 o 
  -9   1   7       78.98      118.32     37.93 o 
  -8   1   7        1.99      131.91    195.20 o 
  -7   1   7       62.01      274.01    129.23 o 
  -6   1   7      220.63      296.38     36.27 o 
  -5   1   7       68.85       80.78     10.93 o 
  -4   1   7     2593.96     2739.64    152.43 o 
  -3   1   7      980.55     1083.24    128.55 o 
  -2   1   7     2431.46     2384.38     66.07 o 
  -1   1   7     5186.64     5350.51     67.28 o 
   0   1   7        6.78       15.26     20.43 o 
   1   1   7     7972.85     7584.86     80.68 o 
   2   1   7        4.53       24.43     15.31 o 
   3   1   7      413.51      511.40     54.46 o 
   4   1   7      548.38      604.09     78.44 o 
   5   1   7     2263.05     2357.39    110.15 o 
   6   1   7        2.36       76.41     52.74 o 
   7   1   7     5427.46     4640.33    145.56 o 
   8   1   7      525.40      539.24     47.32 o 
   9   1   7       28.72       39.23     10.01 o 
 -10   2   7       90.34       79.32     22.42 o 
  -9   2   7      206.74      203.94     16.08 o 
  -8   2   7      565.86      634.10    131.92 o 
  -7   2   7      362.18      402.82     38.96 o 
  -6   2   7      164.18      281.40     81.31 o 
  -5   2   7      291.34      361.99    127.77 o 
  -4   2   7       34.63      163.98     88.63 o 
  -3   2   7     2946.29     2853.71    125.81 o 
  -2   2   7       35.24      151.40     82.71 o 
  -1   2   7      293.58      352.65     71.16 o 
   0   2   7     1838.75     1781.71    201.36 o 
   1   2   7     1005.02     1502.45    110.83 o 
   2   2   7      964.91     1003.37     70.17 o 
   3   2   7     1729.75     1846.74     84.04 o 
   4   2   7     2849.14     3038.48    118.69 o 
   5   2   7       62.02       69.55     15.07 o 
   6   2   7     4723.38     4304.05     45.43 o 
   7   2   7      287.31      270.28     33.97 o 
   8   2   7     1308.74     1471.15     79.20 o 
   9   2   7      881.80      978.96     98.00 o 
 -10   3   7      236.32      239.05     57.26 o 
  -9   3   7       51.00       66.98     80.08 o 
  -8   3   7      540.72      650.20     94.64 o 
  -7   3   7        0.43        9.50     49.30 o 
  -6   3   7     3111.21     2627.98    107.05 o 
  -5   3   7      352.52      470.50     95.24 o 
  -4   3   7      702.62      863.00    160.29 o 
  -3   3   7     5319.34     5015.49     51.07 o 
  -2   3   7     1562.19     1666.67     69.64 o 
  -1   3   7        7.04       25.10     46.86 o 
   0   3   7      105.49      141.10     42.28 o 
   1   3   7      334.89      310.13     39.43 o 
   2   3   7    15457.86    15101.35    304.21 o 
   3   3   7       68.05       92.65     46.58 o 
   4   3   7     8737.11     7908.55     61.53 o 
   5   3   7       60.31       86.56     38.83 o 
   6   3   7      298.46      326.93     56.41 o 
   7   3   7      140.55      199.49     29.36 o 
   8   3   7     1335.23     1115.79     76.90 o 
   9   3   7        0.24        4.66     91.90 o 
 -10   4   7      119.56      118.05      8.64 o 
  -9   4   7      534.96      582.82     94.58 o 
  -8   4   7      407.53      410.02     48.50 o 
  -7   4   7     1377.04     1640.87     92.70 o 
  -6   4   7      538.78      602.76    123.20 o 
  -5   4   7      610.34      597.13     21.14 o 
  -4   4   7       32.61       44.39     97.57 o 
  -3   4   7     6144.16     5766.02     64.90 o 
  -2   4   7      437.16      454.71     41.28 o 
  -1   4   7     4537.41     4205.12    248.27 o 
   0   4   7     8557.30     8399.07    135.74 o 
   1   4   7     7173.01     6887.35     71.89 o 
   2   4   7     2550.67     2455.58    174.25 o 
   3   4   7       17.73      107.56     49.08 o 
   4   4   7     1324.64     1735.52    139.69 o 
   5   4   7      362.53      388.08     96.23 o 
   6   4   7     4724.92     4482.51     83.49 o 
   7   4   7      179.33      215.02     25.08 o 
   8   4   7     1310.52     1311.20     82.08 o 
   9   4   7      122.54      102.08     66.58 o 
 -10   5   7      849.79      810.47     59.65 o 
  -9   5   7      226.96      364.56    148.68 o 
  -8   5   7      936.70      904.77     80.57 o 
  -7   5   7       43.24       90.04     62.01 o 
  -6   5   7       93.19      118.92     25.80 o 
  -5   5   7       71.29       61.06      5.43 o 
  -4   5   7     1457.28     1447.19     33.34 o 
  -3   5   7      995.79     1034.08     93.71 o 
  -2   5   7      763.17      783.73     48.67 o 
  -1   5   7     1642.95     1652.93    227.73 o 
   0   5   7       97.92      117.58     33.35 o 
   1   5   7     2782.81     2753.34    178.23 o 
   2   5   7     1226.06     1254.95     43.92 o 
   3   5   7     1528.42     1754.96     67.55 o 
   4   5   7      514.16      578.99     87.34 o 
   5   5   7     2110.83     2130.66    112.03 o 
   6   5   7      388.24      412.19     43.77 o 
   7   5   7     3176.57     3194.02     92.40 o 
   8   5   7      705.32      697.15     68.47 o 
   9   5   7       62.41       63.12     23.54 o 
 -10   6   7       33.94       46.06    103.55 o 
  -9   6   7        7.09       45.23     84.52 o 
  -8   6   7      177.68      185.03     19.74 o 
  -7   6   7     2459.23     2429.05     50.96 o 
  -6   6   7      992.82      912.62    145.68 o 
  -5   6   7      674.50      622.64     41.06 o 
  -4   6   7     3653.24     3525.45     82.14 o 
  -3   6   7     1110.89     1232.79     81.49 o 
  -2   6   7     1591.58     1709.81     87.38 o 
  -1   6   7     2721.65     2615.52     50.90 o 
   0   6   7      284.62      332.35     50.39 o 
   1   6   7     1742.73     1803.44     85.06 o 
   2   6   7      247.67      268.69     27.25 o 
   3   6   7     8371.51     8336.59    279.68 o 
   4   6   7      100.73      106.24    132.72 o 
   5   6   7     2593.00     2791.52    114.88 o 
   6   6   7      297.64      307.11     43.21 o 
   7   6   7       87.36      167.44     85.91 o 
   8   6   7      268.99      281.28     27.54 o 
   9   6   7      904.79     1033.36    119.89 o 
 -10   7   7      213.38      212.92     73.03 o 
  -9   7   7      258.41      387.20    136.62 o 
  -8   7   7      411.77      494.95    220.43 o 
  -7   7   7      478.36      538.02     67.55 o 
  -6   7   7      159.51      196.30     79.71 o 
  -5   7   7      301.84      304.76     55.18 o 
  -4   7   7     2096.48     2507.64    142.95 o 
  -3   7   7        3.55       26.25     29.77 o 
  -2   7   7    14595.77    13947.78    169.45 o 
  -1   7   7      830.31      878.32     47.40 o 
   0   7   7     3708.43     3777.68     94.57 o 
   1   7   7     4188.33     4209.21     82.63 o 
   2   7   7     1719.17     1892.16     80.63 o 
   3   7   7        6.94        9.33     80.77 o 
   4   7   7       15.67       58.13     59.43 o 
   5   7   7     2004.21     2012.24    117.11 o 
   6   7   7      853.83      931.26     87.87 o 
   7   7   7     4544.83     4129.81    106.38 o 
   8   7   7      634.08      564.65     42.93 o 
   9   7   7        1.14       23.23     25.76 o 
  -9   8   7      322.93      299.60     24.37 o 
  -8   8   7      100.36      200.55     72.20 o 
  -7   8   7      370.42      429.16     96.61 o 
  -6   8   7     1519.53     1487.26     45.95 o 
  -5   8   7       13.11       45.68    168.24 o 
  -4   8   7      201.11      419.76    166.06 o 
  -3   8   7      966.24     1389.96    114.51 o 
  -2   8   7      487.49      826.00    140.71 o 
  -1   8   7      937.68     1028.80    115.98 o 
   0   8   7     5340.34     4994.33    158.54 o 
   1   8   7     5574.80     5245.48    131.57 o 
   2   8   7      185.86      200.03     41.35 o 
   3   8   7      808.59      802.27     48.38 o 
   4   8   7      287.77      425.29     60.30 o 
   5   8   7       72.50      103.14     22.43 o 
   6   8   7     2378.48     2404.63    123.04 o 
   7   8   7       95.58      127.56     31.96 o 
   8   8   7      229.62      220.09     39.22 o 
   9   8   7     1064.13     1082.26     93.84 o 
  -9   9   7       34.53       55.23    104.68 o 
  -8   9   7     1171.91     1191.99    124.54 o 
  -7   9   7      191.97      332.53    129.44 o 
  -6   9   7     2385.42     2604.19     89.66 o 
  -5   9   7      216.96      332.81     59.35 o 
  -4   9   7       84.97      121.99     91.03 o 
  -3   9   7     6458.35     6282.18    144.16 o 
  -2   9   7     1059.42     1077.39     38.93 o 
  -1   9   7      451.74      592.44    103.22 o 
   0   9   7       66.85      189.27    167.36 o 
   1   9   7      422.95      514.78    127.14 o 
   2   9   7     4854.59     4766.67    109.72 o 
   3   9   7      832.18      811.00     43.53 o 
   4   9   7     4596.79     4240.38     66.06 o 
   5   9   7     1017.79     1114.61    143.87 o 
   6   9   7      192.01      345.96    118.81 o 
   7   9   7      820.07      743.99     48.83 o 
   8   9   7      360.83      433.97    113.27 o 
   9   9   7       94.57      133.52     24.68 o 
  -9  10   7        0.07       19.36     25.45 o 
  -8  10   7       56.03       75.47     82.32 o 
  -7  10   7     2087.41     2051.52     90.48 o 
  -6  10   7     1486.31     1733.94     84.54 o 
  -5  10   7       29.31       44.81     90.89 o 
  -4  10   7      298.64      354.49     36.97 o 
  -3  10   7     2940.15     3106.70     79.64 o 
  -2  10   7      566.09      633.02    109.21 o 
  -1  10   7     5152.13     4917.35     60.09 o 
   0  10   7     3997.57     3963.25     69.99 o 
   1  10   7     4864.04     4889.25    116.89 o 
   2  10   7       57.82      141.39     35.36 o 
   3  10   7      138.62      200.57     59.28 o 
   4  10   7       11.89       29.58    110.67 o 
   5  10   7       65.64      115.27     44.63 o 
   6  10   7     4536.70     4064.16    198.29 o 
   7  10   7       80.77      199.45    124.22 o 
   8  10   7       94.52      175.69     48.53 o 
  -9  11   7      203.30      320.32    143.62 o 
  -8  11   7      648.47      658.34    133.66 o 
  -7  11   7       14.63       53.63    199.73 o 
  -6  11   7       17.17       16.90     12.08 o 
  -5  11   7     1252.00     1267.53    127.45 o 
  -4  11   7      951.78      901.98    139.74 o 
  -3  11   7     4393.53     4211.38     85.97 o 
  -2  11   7      224.77      445.83    150.42 o 
  -1  11   7       31.83      113.81     97.84 o 
   0  11   7      185.85      306.76     52.63 o 
   1  11   7     4769.21     4355.93    111.80 o 
   2  11   7     1367.80     1692.56     92.72 o 
   3  11   7     1039.40     1092.90    108.26 o 
   4  11   7       40.98       68.68     43.04 o 
   5  11   7      811.53      937.64     48.33 o 
   6  11   7      788.40      770.48    145.13 o 
   7  11   7      468.55      415.31     43.09 o 
   8  11   7     1235.20     1387.60    109.93 o 
  -9  12   7      434.20      460.18    121.52 o 
  -8  12   7      137.79      239.06    103.42 o 
  -7  12   7     3691.96     3913.60    196.45 o 
  -6  12   7      145.65      135.08     57.73 o 
  -5  12   7      761.84      864.87    133.98 o 
  -4  12   7     1865.22     1939.30     63.46 o 
  -3  12   7       69.45      223.84     94.22 o 
  -2  12   7      801.82     1171.43    107.45 o 
  -1  12   7      152.11      223.05    108.29 o 
   0  12   7        1.48      152.99    108.84 o 
   1  12   7      225.17      390.65    163.87 o 
   2  12   7     1011.97     1361.72    115.07 o 
   3  12   7     1376.99     1305.86     40.42 o 
   4  12   7      821.60      880.21    132.75 o 
   5  12   7     2532.92     2374.29     45.62 o 
   6  12   7     1439.69     1551.07    141.41 o 
   7  12   7       83.69      188.60    104.17 o 
   8  12   7       22.91       64.36     81.89 o 
  -9  13   7        2.12        7.65     26.77 o 
  -8  13   7      694.84      710.15     65.69 o 
  -7  13   7      298.76      433.52    125.86 o 
  -6  13   7     1922.51     1831.62     49.35 o 
  -5  13   7     2385.33     2551.45    109.89 o 
  -4  13   7      136.82      224.61    122.89 o 
  -3  13   7       23.99       37.33     46.90 o 
  -2  13   7     5539.91     5421.16    129.03 o 
  -1  13   7      129.44      193.93     72.99 o 
   0  13   7     7236.26     6655.65     23.20 o 
   1  13   7     2263.49     2275.51     33.48 o 
   2  13   7     1685.94     1823.01    152.57 o 
   3  13   7      731.52      830.24     98.34 o 
   4  13   7     1471.01     1504.59    132.25 o 
   5  13   7     1855.05     2033.65     79.07 o 
   6  13   7      170.93      221.45    129.73 o 
   7  13   7      652.15      765.23    107.89 o 
   8  13   7        7.72       86.70    208.44 o 
  -9  14   7      468.98      429.16     22.38 o 
  -8  14   7      786.49      682.68    203.63 o 
  -7  14   7      580.13      548.57     30.20 o 
  -6  14   7      419.22      606.97    192.15 o 
  -5  14   7       90.80      101.11     31.28 o 
  -4  14   7     3663.75     3707.74     96.87 o 
  -3  14   7      137.56      142.59     36.74 o 
  -2  14   7     1889.70     2149.94    140.27 o 
  -1  14   7      126.68      223.09     97.94 o 
   0  14   7     1884.92     1794.20     83.35 o 
   1  14   7        6.81       17.61     64.21 o 
   2  14   7     4373.53     4021.76     81.58 o 
   3  14   7       28.18       76.47     72.41 o 
   4  14   7       60.03      100.68     40.15 o 
   5  14   7        0.46       34.04     89.67 o 
   6  14   7      881.20      964.78    119.60 o 
   7  14   7      511.69      478.92    140.74 o 
   8  14   7       21.82       21.44    144.46 o 
  -9  15   7      309.01      278.49     19.32 o 
  -8  15   7      959.06      853.48    157.38 o 
  -7  15   7       92.87      171.24     78.22 o 
  -6  15   7     4780.99     4479.36     83.48 o 
  -5  15   7     1081.49     1378.99     81.98 o 
  -4  15   7        7.70       25.92     53.09 o 
  -3  15   7      940.49      811.21    153.18 o 
  -2  15   7      588.25      697.74    109.17 o 
  -1  15   7       36.22       50.89    180.25 o 
   0  15   7     2301.82     2469.92    149.54 o 
   1  15   7      275.38      350.85     82.27 o 
   2  15   7       50.14      106.84     93.54 o 
   3  15   7     1346.55     1602.03     72.50 o 
   4  15   7     3921.52     3663.24    195.71 o 
   5  15   7     1208.86     1180.24     51.94 o 
   6  15   7      337.05      360.67     99.25 o 
   7  15   7      139.23      327.56    196.55 o 
   8  15   7       59.64      132.36     30.73 o 
  -8  16   7      458.29      509.97     99.61 o 
  -7  16   7     2062.46     2056.21     98.81 o 
  -6  16   7       35.91       35.53    126.51 o 
  -5  16   7      127.32      216.49     85.91 o 
  -4  16   7      254.73      254.01     58.91 o 
  -3  16   7     2860.21     2882.67     96.13 o 
  -2  16   7      120.65      195.67    113.18 o 
  -1  16   7     8173.14     8059.37    281.64 o 
   0  16   7      561.00      654.88    131.58 o 
   1  16   7     1596.92     1769.80     59.73 o 
   2  16   7     1840.99     1938.50    127.97 o 
   3  16   7        6.99       37.66     37.41 o 
   4  16   7       80.05      103.65     79.71 o 
   5  16   7       44.71      107.15     68.59 o 
   6  16   7     1897.49     2045.78    113.31 o 
   7  16   7       36.57      116.57     78.36 o 
   8  16   7       65.12      259.34    196.21 o 
  -8  17   7      231.21      352.03    189.56 o 
  -7  17   7       31.37       69.05    152.98 o 
  -6  17   7       85.62       79.33     35.55 o 
  -5  17   7     4362.90     4089.42    106.59 o 
  -4  17   7      107.21      137.65     49.48 o 
  -3  17   7     3087.05     2946.71    154.92 o 
  -2  17   7       98.02      333.12    232.57 o 
  -1  17   7       49.16       88.06    159.45 o 
   0  17   7      149.94      375.68    166.14 o 
   1  17   7     3391.18     3101.38     83.91 o 
   2  17   7      282.19      293.63     81.84 o 
   3  17   7     2216.85     2073.67     89.09 o 
   4  17   7      105.82      232.34    159.02 o 
   5  17   7      344.35      398.61     40.99 o 
   6  17   7        1.60        9.35     15.12 o 
   7  17   7       54.36       84.14     90.98 o 
  -8  18   7        3.79        1.52     26.58 o 
  -7  18   7     3099.66     2782.88    234.00 o 
  -6  18   7     1026.63     1153.87    122.52 o 
  -5  18   7     3568.33     3267.97    149.69 o 
  -4  18   7     1041.60      996.55     52.33 o 
  -3  18   7      203.64      229.77     38.36 o 
  -2  18   7       66.41       81.47     29.55 o 
  -1  18   7     2329.36     2883.68    292.72 o 
   0  18   7      103.80      128.25     83.84 o 
   1  18   7        0.57       26.30     58.26 o 
   2  18   7       47.98       63.33     61.17 o 
   3  18   7     1501.38     1759.46     86.67 o 
   4  18   7      877.09      832.09     34.24 o 
   5  18   7     1696.51     1663.76     44.73 o 
   6  18   7      453.82      427.82     47.53 o 
   7  18   7       82.22       87.43     25.37 o 
  -8  19   7      724.46      717.91     73.03 o 
  -7  19   7       36.93       63.09     58.09 o 
  -6  19   7     1275.42     1484.21     73.88 o 
  -5  19   7      749.17      782.31    102.58 o 
  -4  19   7      634.01      638.03     60.57 o 
  -3  19   7       20.88       70.37    135.00 o 
  -2  19   7     2480.45     2397.37    202.45 o 
  -1  19   7       83.74      223.32    191.26 o 
   0  19   7     3232.92     3547.37    182.89 o 
   1  19   7     3739.16     3746.11    132.43 o 
   2  19   7      402.09      443.89     83.07 o 
   3  19   7      150.24      202.69     70.02 o 
   4  19   7       20.06       61.38     28.33 o 
   5  19   7      129.06      175.40    130.46 o 
   6  19   7       26.89       34.32     26.13 o 
   7  19   7       75.92      127.98    170.81 o 
  -8  20   7       55.39       62.20     35.95 o 
  -7  20   7      132.64      164.67     60.98 o 
  -6  20   7      770.95     1132.97    104.63 o 
  -5  20   7      112.98      222.39     72.73 o 
  -4  20   7     5048.75     4692.64    131.90 o 
  -3  20   7      150.66      246.77     90.33 o 
  -2  20   7     3806.49     3678.96     97.36 o 
  -1  20   7      137.41      273.31    331.25 o 
   0  20   7     2460.42     2462.69    107.35 o 
   1  20   7       83.72      136.06     93.14 o 
   2  20   7     1890.14     1970.63     74.87 o 
   3  20   7       18.23       39.56     56.02 o 
   4  20   7      674.21      762.18    124.30 o 
   5  20   7        6.04       17.77     35.06 o 
   6  20   7       34.02       92.57     87.26 o 
   7  20   7       93.83       92.60    103.60 o 
  -7  21   7      114.12      271.90    148.82 o 
  -6  21   7     3181.37     2875.69     82.26 o 
  -5  21   7      971.84     1062.63     78.28 o 
  -4  21   7      502.09      507.19     53.89 o 
  -3  21   7      568.12      528.36     38.86 o 
  -2  21   7     1482.60     1617.13    117.48 o 
  -1  21   7       88.49      341.71    286.50 o 
   0  21   7      711.87      647.04    142.42 o 
   1  21   7       79.04      136.22     35.73 o 
   2  21   7      425.08      379.68     25.13 o 
   3  21   7      419.62      506.94     86.68 o 
   4  21   7      589.07      553.10     77.31 o 
   5  21   7       32.44      116.71    105.65 o 
   6  21   7      460.21      467.70     63.55 o 
   7  21   7        3.39        6.31     19.03 o 
  -7  22   7      211.18      241.99     73.07 o 
  -6  22   7      117.15      129.20     89.51 o 
  -5  22   7      166.52      212.02    153.04 o 
  -4  22   7      628.93      520.82     86.62 o 
  -3  22   7      397.44      396.16     74.04 o 
  -2  22   7     1105.08     1004.80    355.64 o 
  -1  22   7     8576.97     7841.13     79.44 o 
   0  22   7     1425.40     1312.22    147.17 o 
   1  22   7      501.59      483.41     73.86 o 
   2  22   7      915.91      942.03     46.65 o 
   3  22   7        8.82       16.37      9.70 o 
   4  22   7      152.68      166.28    117.04 o 
   5  22   7      129.21      198.30     80.96 o 
   6  22   7       22.85       87.18     79.90 o 
  -7  23   7      226.10      302.57     86.49 o 
  -6  23   7      153.62      137.67     80.33 o 
  -5  23   7     2305.91     2303.53    108.30 o 
  -4  23   7       63.54       63.35     26.11 o 
  -3  23   7     3505.76     3472.61     94.57 o 
  -2  23   7      331.27      549.82    255.86 o 
  -1  23   7      233.31      372.90    285.27 o 
   0  23   7      153.06      204.36     78.56 o 
   1  23   7     2640.64     2571.23     61.51 o 
   2  23   7     1480.43     1509.00    120.29 o 
   3  23   7      783.72      802.54    132.01 o 
   4  23   7      743.96      711.07     46.55 o 
   5  23   7       42.21       43.15     15.14 o 
   6  23   7       36.99       43.56     34.80 o 
  -7  24   7     1196.05      985.37    335.43 o 
  -6  24   7        0.17       12.98     82.00 o 
  -5  24   7     2078.58     2344.59    124.54 o 
  -4  24   7      446.38      400.25     34.65 o 
  -3  24   7      465.36      572.26    180.47 o 
  -2  24   7      132.46      246.72    109.22 o 
  -1  24   7     4358.06     4128.45    165.19 o 
   0  24   7      235.83      227.15      6.26 o 
   1  24   7      482.67      471.87     71.69 o 
   2  24   7      182.72      239.12     42.22 o 
   3  24   7      174.46      165.13     27.20 o 
   4  24   7       22.69       25.12     10.44 o 
   5  24   7      654.14      662.44    138.46 o 
   6  24   7       27.96       81.31     76.45 o 
  -6  25   7      236.09      219.66     46.07 o 
  -5  25   7      353.27      454.36    136.55 o 
  -4  25   7      442.03      451.11     54.58 o 
  -3  25   7     1381.95     1370.72    182.44 o 
  -2  25   7     3275.63     3439.00    138.49 o 
  -1  25   7      191.95      230.80     79.99 o 
   0  25   7     5139.32     4467.26    139.30 o 
   1  25   7      982.12     1074.25    167.95 o 
   2  25   7       34.92       63.34     49.72 o 
   3  25   7      125.45      128.00     41.08 o 
   4  25   7       64.82      236.50    141.94 o 
   5  25   7       26.43      136.82     79.49 o 
  -6  26   7      285.68      368.44    115.86 o 
  -5  26   7       56.93       51.35    171.03 o 
  -4  26   7     1975.27     1732.74    252.36 o 
  -3  26   7      154.29      215.00     64.70 o 
  -2  26   7     1663.31     2144.34    281.45 o 
  -1  26   7      683.59      795.18     23.26 o 
   0  26   7      290.91      494.02    279.95 o 
   1  26   7     1047.66     1109.81     84.78 o 
   2  26   7     1326.29     1180.29     55.48 o 
   3  26   7      761.13      746.21    106.03 o 
   4  26   7      162.34      157.82     36.67 o 
   5  26   7       69.15       85.88     80.76 o 
  -5  27   7       28.93       63.47     86.64 o 
  -4  27   7      292.13      293.76     81.91 o 
  -3  27   7       27.08       36.09     20.43 o 
  -2  27   7     1586.70     1442.14    281.66 o 
  -1  27   7      455.81      630.74    201.39 o 
   0  27   7     2105.36     2096.46    210.04 o 
   1  27   7     1172.58     1531.71    133.05 o 
   2  27   7       18.76       30.30     21.81 o 
   3  27   7        0.04        2.72      5.44 o 
   4  27   7      174.57      264.08    177.00 o 
   5  27   7       45.20       47.12     45.66 o 
  -5  28   7      120.57      113.63     63.98 o 
  -4  28   7      784.27     1152.75    192.58 o 
  -3  28   7     1128.51     1615.73    194.11 o 
  -2  28   7      761.83      753.10     79.44 o 
  -1  28   7     1892.52     1756.56     63.71 o 
   0  28   7        0.01       27.17    128.54 o 
   1  28   7      587.79      553.92     36.49 o 
   2  28   7      636.37      589.32     68.57 o 
   3  28   7      207.64      254.86     66.95 o 
   4  28   7        2.25       20.78     91.23 o 
  -4  29   7        5.19       39.96    122.02 o 
  -3  29   7      764.45      870.62    234.63 o 
  -2  29   7      798.55     1121.72    280.89 o 
  -1  29   7       91.56       80.52    252.19 o 
   0  29   7     1091.01     1123.89    244.58 o 
   1  29   7     1331.17     1502.73    118.17 o 
   2  29   7     1618.79     1965.20    108.46 o 
   3  29   7      234.09      274.49    121.03 o 
   4  29   7      268.76      253.65     32.06 o 
  -4  30   7      148.84      188.93    187.71 o 
  -3  30   7      162.36      327.07    398.01 o 
  -2  30   7      287.37      324.22    247.84 o 
  -1  30   7      121.08      379.07    446.16 o 
   0  30   7      365.24      449.69    408.28 o 
   1  30   7      256.16      314.45    107.32 o 
   2  30   7      193.03      206.59     40.52 o 
   3  30   7      260.32      285.38    102.28 o 
  -3  31   7      538.20      536.61     66.87 o 
  -2  31   7      607.17      578.78    330.98 o 
  -1  31   7      207.80      195.79     21.18 o 
   0  31   7      435.51      394.48    248.76 o 
   1  31   7      466.14      433.40    191.45 o 
   2  31   7      279.43      316.57     50.66 o 
  -2  32   7       33.81       80.34    139.21 o 
  -1  32   7      714.37      679.22     26.85 o 
   0  32   7       50.02       78.23    136.13 o 
   1  32   7     1012.89      835.70    160.79 o 
  -8   0   8      519.08      570.72    262.74 o 
  -6   0   8     4063.87     4004.68    184.08 o 
  -4   0   8     2566.05     2579.31    241.28 o 
  -2   0   8      237.44      258.12     55.53 o 
   0   0   8     7993.35     7461.52     83.87 o 
   2   0   8    14086.95    14600.21    300.27 o 
   4   0   8      302.20      339.35    181.50 o 
   6   0   8        2.01       25.34    115.03 o 
   8   0   8      202.98      340.48    170.58 o 
  -9   1   8        0.57       16.04     35.67 o 
  -8   1   8     1960.60     1982.01     97.53 o 
  -7   1   8      982.74     1204.71    140.91 o 
  -6   1   8     2189.49     2385.83    102.53 o 
  -5   1   8     5053.71     4711.34     60.12 o 
  -4   1   8     2642.62     2735.24    102.19 o 
  -3   1   8     2039.94     1955.35     58.49 o 
  -2   1   8     8367.62     7719.94    102.89 o 
  -1   1   8      555.62      594.46     61.15 o 
   0   1   8      486.07      478.54     35.51 o 
   1   1   8      540.90      490.36     38.24 o 
   2   1   8     1157.38     1290.76     64.77 o 
   3   1   8     2035.84     2329.40    129.56 o 
   4   1   8      334.14      362.82     32.44 o 
   5   1   8     1792.69     2018.40     89.30 o 
   6   1   8      510.82      448.51      9.66 o 
   7   1   8        1.92        0.95      6.17 o 
   8   1   8        1.46        2.13     89.79 o 
  -9   2   8     1269.92     1351.75     90.43 o 
  -8   2   8      798.11      854.41    107.29 o 
  -7   2   8     2355.82     2354.66     45.64 o 
  -6   2   8     1662.83     1708.52    121.37 o 
  -5   2   8       23.86      107.25     57.87 o 
  -4   2   8     6727.90     6329.61    155.63 o 
  -3   2   8     4837.66     4507.85     35.83 o 
  -2   2   8     1095.91     1129.94     75.51 o 
  -1   2   8     4251.84     4093.21     77.11 o 
   0   2   8      549.03      569.89     66.65 o 
   1   2   8      682.92      789.75    120.39 o 
   2   2   8      460.34      508.80     95.86 o 
   3   2   8     1378.05     1814.18    126.64 o 
   4   2   8      181.70      330.01     98.13 o 
   5   2   8      223.41      246.55     30.06 o 
   6   2   8       94.53      144.01     42.16 o 
   7   2   8       46.63       83.63     31.22 o 
   8   2   8        4.82       11.48     40.09 o 
  -9   3   8      152.78      150.77     58.45 o 
  -8   3   8       13.94       37.70     85.44 o 
  -7   3   8     1983.94     1991.21     61.71 o 
  -6   3   8       26.52       22.27     54.50 o 
  -5   3   8     3809.41     3347.55    154.02 o 
  -4   3   8      480.81      467.14     60.24 o 
  -3   3   8      327.54      335.48     36.75 o 
  -2   3   8      376.02      505.18     61.99 o 
  -1   3   8     7141.28     6909.74    172.95 o 
   0   3   8      397.90      469.68     34.72 o 
   1   3   8    12710.17    11711.83     68.69 o 
   2   3   8      778.93      833.69     86.44 o 
   3   3   8     1213.64     1304.66    124.49 o 
   4   3   8       19.41       49.68     52.39 o 
   5   3   8      635.44      691.75     86.36 o 
   6   3   8      435.50      420.42     26.77 o 
   7   3   8      209.61      200.69     56.64 o 
   8   3   8      155.84      263.32     60.55 o 
  -9   4   8     1287.83     1318.95     58.95 o 
  -8   4   8       92.25      147.66     55.35 o 
  -7   4   8     1416.75     1334.13     54.99 o 
  -6   4   8     1422.30     1463.06    147.03 o 
  -5   4   8      135.59      185.72     39.61 o 
  -4   4   8     2296.37     2397.05    101.54 o 
  -3   4   8     8556.14     7876.15    247.13 o 
  -2   4   8        1.41       33.97    111.25 o 
  -1   4   8     4884.49     4710.53    181.59 o 
   0   4   8     2904.00     2999.83    118.99 o 
   1   4   8      134.10      255.77     89.29 o 
   2   4   8     1011.80     1055.98    118.97 o 
   3   4   8       40.70       67.18     28.84 o 
   4   4   8     2960.71     2973.45     74.38 o 
   5   4   8      416.05      519.38     61.07 o 
   6   4   8      985.13      968.00    101.51 o 
   7   4   8       20.65       23.29      7.56 o 
   8   4   8       23.00       54.64     51.97 o 
  -9   5   8      432.54      400.63     50.76 o 
  -8   5   8     1144.82     1265.69    120.99 o 
  -7   5   8     1054.24     1245.53    135.53 o 
  -6   5   8      712.58      798.85     85.00 o 
  -5   5   8     2724.03     2883.09    114.96 o 
  -4   5   8     4937.35     4663.10     80.85 o 
  -3   5   8     3281.76     3367.14     85.72 o 
  -2   5   8    10002.55     9268.46    314.24 o 
  -1   5   8      405.39      440.30     54.64 o 
   0   5   8     1066.35     1174.84    182.10 o 
   1   5   8      801.82      899.93     64.96 o 
   2   5   8     2370.28     2384.31    141.41 o 
   3   5   8        7.50      163.98    148.57 o 
   4   5   8      516.62      524.91    159.11 o 
   5   5   8      214.45      445.56    156.68 o 
   6   5   8      555.31      636.00    100.64 o 
   7   5   8        8.33       70.51     55.67 o 
   8   5   8      646.56      693.49     79.31 o 
  -9   6   8      611.55      715.13    159.27 o 
  -8   6   8       15.33       20.90     55.26 o 
  -7   6   8       88.38      140.51     39.90 o 
  -6   6   8     2162.85     1899.31     35.18 o 
  -5   6   8      788.08      716.86     57.26 o 
  -4   6   8      717.24      986.48     87.76 o 
  -3   6   8     1453.14     1640.68    175.58 o 
  -2   6   8     2456.36     2421.54     52.21 o 
  -1   6   8      226.78      378.30    103.78 o 
   0   6   8    16435.57    15540.39    424.67 o 
   1   6   8     1591.53     1648.32     88.73 o 
   2   6   8     5632.39     5473.64     86.78 o 
   3   6   8      157.73      196.71     51.39 o 
   4   6   8      488.84      533.08     86.65 o 
   5   6   8       15.65       30.75     77.10 o 
   6   6   8      657.76      634.25     43.59 o 
   7   6   8      321.19      346.90     46.25 o 
   8   6   8      641.83      647.57     62.96 o 
  -9   7   8       57.05       91.47     65.19 o 
  -8   7   8      929.55     1156.94     98.36 o 
  -7   7   8      388.10      429.94     41.76 o 
  -6   7   8      957.55     1303.28    243.18 o 
  -5   7   8     1731.51     2118.68    111.19 o 
  -4   7   8     1544.01     1886.18    111.07 o 
  -3   7   8      100.62      122.22     28.91 o 
  -2   7   8     7509.96     7305.16    100.69 o 
  -1   7   8      393.48      527.68     90.51 o 
   0   7   8     1004.16     1046.52     28.09 o 
   1   7   8       75.85       84.41     34.38 o 
   2   7   8        6.64      217.68    117.17 o 
   3   7   8      495.17      560.62     41.10 o 
   4   7   8      572.14      522.70     36.00 o 
   5   7   8     3912.91     3541.72     47.55 o 
   6   7   8      174.51      257.88    126.40 o 
   7   7   8      223.47      200.46     73.77 o 
   8   7   8       36.59      143.16     42.75 o 
  -9   8   8       15.49      126.94    140.95 o 
  -8   8   8      902.60      832.76     23.51 o 
  -7   8   8      940.96      941.88     47.12 o 
  -6   8   8     1641.13     2035.45    116.57 o 
  -5   8   8        4.35       65.25    161.55 o 
  -4   8   8     1647.05     1713.50     96.48 o 
  -3   8   8     6198.21     6112.37     91.02 o 
  -2   8   8     1429.57     1469.16     94.47 o 
  -1   8   8     2433.75     2636.06     94.77 o 
   0   8   8     1444.89     1370.60     42.06 o 
   1   8   8     1078.84     1120.82     61.93 o 
   2   8   8      534.09      552.37     57.11 o 
   3   8   8     3173.67     2904.61    335.95 o 
   4   8   8      177.45      272.44     52.82 o 
   5   8   8      508.59      504.10     31.05 o 
   6   8   8      287.98      301.52     62.73 o 
   7   8   8     1032.38     1198.11    129.54 o 
   8   8   8        0.20       61.34    109.27 o 
  -9   9   8      639.77      617.08     53.97 o 
  -8   9   8      325.43      343.34     83.38 o 
  -7   9   8      271.14      314.94     82.37 o 
  -6   9   8       18.78       94.64     79.75 o 
  -5   9   8      715.28     1169.75    140.39 o 
  -4   9   8      291.16      307.63     52.82 o 
  -3   9   8        4.77       36.38     44.91 o 
  -2   9   8      774.90      860.08     68.17 o 
  -1   9   8     5727.52     5372.56    109.96 o 
   0   9   8     3388.41     3369.58    129.03 o 
   1   9   8     8495.83     8046.65     52.35 o 
   2   9   8      866.05      927.04     59.73 o 
   3   9   8     1404.09     1259.21     17.32 o 
   4   9   8      669.01      674.41     37.22 o 
   5   9   8     1659.15     1714.03    105.66 o 
   6   9   8      464.91      462.71     98.04 o 
   7   9   8        2.29       49.44    126.14 o 
   8   9   8      663.91      702.48    117.35 o 
  -9  10   8      326.93      257.78     52.57 o 
  -8  10   8       44.93       63.09    106.13 o 
  -7  10   8     1728.06     2002.89    136.05 o 
  -6  10   8      635.78      614.18     30.74 o 
  -5  10   8        2.42       42.09     83.60 o 
  -4  10   8      869.19      831.82     51.95 o 
  -3  10   8     4202.15     3817.61     95.36 o 
  -2  10   8     1033.78     1034.64     71.31 o 
  -1  10   8     3062.85     2736.53     33.37 o 
   0  10   8      230.97      273.11     63.76 o 
   1  10   8       32.05       74.69     23.67 o 
   2  10   8      490.92      587.26     58.07 o 
   3  10   8     1014.88      998.39     54.49 o 
   4  10   8     3258.73     3155.57    104.23 o 
   5  10   8      749.93      758.43     50.51 o 
   6  10   8     1060.55     1125.99    115.97 o 
   7  10   8        8.00       65.08     56.22 o 
   8  10   8       38.79       34.22     12.78 o 
  -9  11   8      151.36      149.36     56.96 o 
  -8  11   8      355.96      318.20     19.21 o 
  -7  11   8     1688.22     1871.34    116.89 o 
  -6  11   8      349.07      397.98     76.17 o 
  -5  11   8      742.28      725.38     35.76 o 
  -4  11   8      699.68      683.77     48.66 o 
  -3  11   8     3995.69     3772.68     86.37 o 
  -2  11   8      322.97      370.28     62.10 o 
  -1  11   8      545.57      756.86    119.21 o 
   0  11   8      201.40      196.25     51.02 o 
   1  11   8     1047.01      983.94     18.33 o 
   2  11   8     1861.20     1739.53    180.05 o 
   3  11   8     1188.65     1504.38    100.35 o 
   4  11   8     4225.57     4117.03    122.18 o 
   5  11   8       14.50       93.59     49.77 o 
   6  11   8      324.75      272.09     26.79 o 
   7  11   8       11.94       50.05     50.55 o 
   8  11   8     1002.24      954.31    189.29 o 
  -9  12   8        4.99       33.38     94.81 o 
  -8  12   8       91.13      138.33     49.57 o 
  -7  12   8        6.52       23.78    104.39 o 
  -6  12   8      661.39      786.22    119.30 o 
  -5  12   8      660.63      639.56     32.53 o 
  -4  12   8      234.03      281.53     67.98 o 
  -3  12   8       15.70       63.05    147.37 o 
  -2  12   8     4266.36     4103.31     72.12 o 
  -1  12   8     2753.47     2748.86     64.34 o 
   0  12   8     4964.13     4901.96     97.38 o 
   1  12   8     3537.20     3454.87     89.79 o 
   2  12   8     1024.94      972.36     25.61 o 
   3  12   8     1227.01     1262.04    169.77 o 
   4  12   8     2915.04     2810.85     75.34 o 
   5  12   8       36.06       67.44     69.44 o 
   6  12   8      296.80      464.62    145.78 o 
   7  12   8      867.69      815.72    106.15 o 
   8  12   8       90.14       73.22     26.69 o 
  -8  13   8      890.87     1275.57    195.55 o 
  -7  13   8      487.88      461.43     57.25 o 
  -6  13   8      268.61      267.14     45.66 o 
  -5  13   8      258.67      343.59     72.10 o 
  -4  13   8     1171.36     1238.53     91.55 o 
  -3  13   8      138.95      135.36     20.26 o 
  -2  13   8     2520.48     2455.45    129.66 o 
  -1  13   8      332.02      310.93     53.95 o 
   0  13   8      272.35      298.92     50.85 o 
   1  13   8       39.80       42.67     15.49 o 
   2  13   8      358.11      432.54     43.51 o 
   3  13   8     2607.95     2742.88     89.09 o 
   4  13   8      324.57      470.13    123.23 o 
   5  13   8     5465.45     4975.15     67.75 o 
   6  13   8       46.61       94.05     94.83 o 
   7  13   8      122.95      186.00     58.31 o 
  -8  14   8      324.19      428.75    128.65 o 
  -7  14   8      450.26      400.40     35.58 o 
  -6  14   8     1176.71     1343.72    198.90 o 
  -5  14   8       59.11      167.02     77.47 o 
  -4  14   8     1725.42     1695.53    301.83 o 
  -3  14   8     1873.64     2021.74    132.83 o 
  -2  14   8      381.34      430.40     42.27 o 
  -1  14   8        1.98       11.96     26.85 o 
   0  14   8       59.07       99.83     76.00 o 
   1  14   8      294.02      248.64     16.16 o 
   2  14   8      257.50      405.27    117.68 o 
   3  14   8     2877.52     2556.07    142.60 o 
   4  14   8       10.11       10.46     24.21 o 
   5  14   8      174.55      164.51    128.30 o 
   6  14   8       79.72       93.97     34.52 o 
   7  14   8     1982.76     1893.39    175.51 o 
  -8  15   8       68.43       89.22     54.49 o 
  -7  15   8      132.21      111.42     28.64 o 
  -6  15   8      490.47      600.93     98.56 o 
  -5  15   8        1.54      107.26     37.81 o 
  -4  15   8      260.59      339.19     86.96 o 
  -3  15   8      737.90      759.43     61.79 o 
  -2  15   8        9.76       44.07    141.56 o 
  -1  15   8     5617.19     5290.34     79.76 o 
   0  15   8      950.36      900.15     86.88 o 
   1  15   8     1006.36     1106.20    124.92 o 
   2  15   8     1071.84     1008.59     64.59 o 
   3  15   8      713.05      691.84     62.32 o 
   4  15   8       99.11      106.27     25.80 o 
   5  15   8     3188.34     2769.18    112.40 o 
   6  15   8      665.60      679.73     48.40 o 
   7  15   8       64.09      200.49    120.79 o 
  -8  16   8       70.66       79.33     11.26 o 
  -7  16   8      586.42      592.49     53.73 o 
  -6  16   8      435.75      561.23     71.04 o 
  -5  16   8       47.67       59.73     27.63 o 
  -4  16   8       67.47       55.49     57.45 o 
  -3  16   8     3281.11     3232.03    127.14 o 
  -2  16   8       43.48       48.68    125.04 o 
  -1  16   8       56.04       99.94    309.93 o 
   0  16   8      333.14      374.00     53.17 o 
   1  16   8       10.62       17.30     10.31 o 
   2  16   8      402.09      492.84     93.83 o 
   3  16   8     1040.75      993.55    149.70 o 
   4  16   8     8119.37     7465.70     68.24 o 
   5  16   8      349.53      450.15     49.63 o 
   6  16   8     2192.99     2581.18    162.75 o 
   7  16   8       26.52      179.15    174.57 o 
  -8  17   8      324.39      298.84     32.29 o 
  -7  17   8      709.75      885.54    178.65 o 
  -6  17   8      191.98      166.08     81.03 o 
  -5  17   8      875.17      822.85     31.26 o 
  -4  17   8       14.21       12.74     26.72 o 
  -3  17   8      227.22      267.87    119.88 o 
  -2  17   8      687.31      793.68    184.22 o 
  -1  17   8      131.97      209.42    157.20 o 
   0  17   8      190.05      249.64     66.97 o 
   1  17   8      231.75      243.92     22.61 o 
   2  17   8     1457.56     1710.57     98.41 o 
   3  17   8      122.75      159.69    119.15 o 
   4  17   8      630.30      760.83     73.78 o 
   5  17   8      225.50      275.14     69.79 o 
   6  17   8     1288.06     1707.46    125.74 o 
   7  17   8       11.33       62.06     98.60 o 
  -8  18   8      113.56      319.19    242.38 o 
  -7  18   8       10.40       51.47     34.36 o 
  -6  18   8       86.72      100.08     74.23 o 
  -5  18   8        6.15       59.49     46.46 o 
  -4  18   8        4.43       28.21    107.93 o 
  -3  18   8        0.97       11.18     56.86 o 
  -2  18   8     2802.50     2825.30     97.91 o 
  -1  18   8      183.33      209.51     70.73 o 
   0  18   8     1158.62     1333.99    183.44 o 
   1  18   8     1307.21     1220.75     40.96 o 
   2  18   8      324.17      333.31     78.47 o 
   3  18   8      197.05      208.99     29.17 o 
   4  18   8     3069.57     2976.60     66.16 o 
   5  18   8        5.11        7.67      8.55 o 
   6  18   8     1083.19     1334.50    143.01 o 
   7  18   8     1501.86     1469.37    232.26 o 
  -7  19   8      156.24      152.15     44.14 o 
  -6  19   8      351.74      423.89     67.90 o 
  -5  19   8      479.09      505.22     28.86 o 
  -4  19   8      174.63      186.07     34.20 o 
  -3  19   8      316.02      381.28     39.16 o 
  -2  19   8      855.78      876.45     60.70 o 
  -1  19   8      127.21      358.53    249.05 o 
   0  19   8      343.73      339.89    112.51 o 
   1  19   8      425.95      421.88     17.67 o 
   2  19   8     1800.86     2214.33    102.39 o 
   3  19   8     4530.08     4351.07    180.03 o 
   4  19   8      194.30      204.75     32.85 o 
   5  19   8     3833.41     3333.02     97.43 o 
   6  19   8      107.93       96.70     22.95 o 
  -7  20   8      195.29      188.78     30.04 o 
  -6  20   8       47.58      123.61    116.55 o 
  -5  20   8        6.38       28.77     32.84 o 
  -4  20   8     1772.49     1628.93     27.52 o 
  -3  20   8      100.57      131.02    168.14 o 
  -2  20   8       70.55      192.67    250.38 o 
  -1  20   8       35.43       89.11    164.83 o 
   0  20   8      561.10      639.24    123.00 o 
   1  20   8     1684.01     1442.36    276.29 o 
   2  20   8      166.47      252.79     95.05 o 
   3  20   8     2476.26     2569.24    127.95 o 
   4  20   8       32.56       35.59     12.62 o 
   5  20   8       13.33       28.51     15.22 o 
   6  20   8        1.44       15.52     26.74 o 
  -7  21   8      101.50      155.75    178.31 o 
  -6  21   8       57.37      122.11     99.28 o 
  -5  21   8       56.33       58.05     27.29 o 
  -4  21   8       59.29      124.35    123.36 o 
  -3  21   8       88.37      105.80     36.59 o 
  -2  21   8      225.27      362.92    239.69 o 
  -1  21   8     5737.66     5147.65     40.64 o 
   0  21   8      426.88      608.80    252.06 o 
   1  21   8      227.48      283.02     67.06 o 
   2  21   8      639.76      733.64     95.70 o 
   3  21   8      441.16      388.79      3.48 o 
   4  21   8       27.77       24.93      6.87 o 
   5  21   8     1754.25     1882.10    183.93 o 
   6  21   8      122.60      164.21     51.34 o 
  -7  22   8        5.48        7.55     40.52 o 
  -6  22   8      287.17      372.97     55.25 o 
  -5  22   8        0.06        6.57     13.50 o 
  -4  22   8      163.76      178.02     33.53 o 
  -3  22   8      137.10      184.60     72.32 o 
  -2  22   8       30.26       55.31    186.44 o 
  -1  22   8       36.12       87.46    118.91 o 
   0  22   8      780.24      977.77    317.30 o 
   1  22   8      442.25      612.88    129.07 o 
   2  22   8      635.30      573.42     43.97 o 
   3  22   8     1179.94     1207.51    214.92 o 
   4  22   8     3127.44     3145.84     85.97 o 
   5  22   8      177.34      222.17    141.39 o 
   6  22   8     1403.93     1224.43    135.17 o 
  -6  23   8       71.56       82.79     50.05 o 
  -5  23   8      113.65      127.19     61.68 o 
  -4  23   8      456.02      493.38    123.99 o 
  -3  23   8      373.49      448.84    148.18 o 
  -2  23   8      944.80      993.98    157.92 o 
  -1  23   8       63.44      191.74    127.66 o 
   0  23   8     1461.49     1516.48    130.96 o 
   1  23   8      533.06      574.65     83.64 o 
   2  23   8     2462.06     2291.63     80.08 o 
   3  23   8       45.51       52.04     27.66 o 
   4  23   8       55.17      117.01     52.91 o 
   5  23   8      235.80      228.07     23.83 o 
  -6  24   8      166.52      209.04     78.84 o 
  -5  24   8        0.26       19.52    137.19 o 
  -4  24   8       71.39      108.58     54.26 o 
  -3  24   8      339.56      397.08    163.95 o 
  -2  24   8     2321.67     2187.60    238.48 o 
  -1  24   8       82.63      100.48    103.22 o 
   0  24   8     1143.85     1385.24     61.90 o 
   1  24   8      227.14      368.78     94.27 o 
   2  24   8       43.75       44.55     11.28 o 
   3  24   8       21.98       17.12     15.18 o 
   4  24   8      773.21      682.27     73.88 o 
   5  24   8       96.26       96.49     22.48 o 
  -5  25   8      692.03      610.25     52.75 o 
  -4  25   8       40.88       79.50     28.53 o 
  -3  25   8        6.90      109.96    159.95 o 
  -2  25   8       11.81       88.05    140.90 o 
  -1  25   8      780.89      699.31     24.07 o 
   0  25   8      182.84      199.64     42.96 o 
   1  25   8      158.12      211.16    147.88 o 
   2  25   8      727.26      806.79     72.43 o 
   3  25   8     1346.21     1378.59    153.50 o 
   4  25   8      125.85      133.74     19.01 o 
   5  25   8     1710.40     2104.98    150.80 o 
  -5  26   8        6.89        5.21     20.79 o 
  -4  26   8        3.55       19.86     34.78 o 
  -3  26   8      809.84     1151.36    275.28 o 
  -2  26   8       73.60      159.30    266.74 o 
  -1  26   8        5.92       60.83    194.73 o 
   0  26   8      424.36      397.84     94.05 o 
   1  26   8     1326.64     1138.85    125.50 o 
   2  26   8      399.70      386.17     91.30 o 
   3  26   8      524.16      488.83     25.55 o 
   4  26   8      464.34      526.79    126.97 o 
  -5  27   8       81.19      128.14     46.39 o 
  -4  27   8      131.03      271.26    101.82 o 
  -3  27   8      239.10      382.68    158.85 o 
  -2  27   8      749.79      647.81    147.52 o 
  -1  27   8     2036.85     1866.81    104.80 o 
   0  27   8       21.05       46.03     20.64 o 
   1  27   8      214.29      219.36     30.44 o 
   2  27   8       54.82      104.83     29.32 o 
   3  27   8      161.09      284.34     76.90 o 
   4  27   8      309.50      305.84     44.72 o 
  -4  28   8      855.01     1048.32    232.23 o 
  -3  28   8      116.23      114.55    265.33 o 
  -2  28   8       87.10       87.84     67.18 o 
  -1  28   8      224.73      358.44    176.11 o 
   0  28   8      270.16      351.45     85.09 o 
   1  28   8      656.96      790.08    106.07 o 
   2  28   8        5.89       44.24     36.42 o 
   3  28   8      249.90      312.23    112.54 o 
  -3  29   8        1.30        4.12     23.91 o 
  -2  29   8       49.17      133.05     65.55 o 
  -1  29   8      200.21      364.63    393.19 o 
   0  29   8      247.16      463.81    435.88 o 
   1  29   8      539.76      535.16     79.34 o 
   2  29   8     1658.36     1945.71    117.05 o 
  -2  30   8      859.30      820.51     38.52 o 
  -1  30   8      493.31      667.63    477.93 o 
   0  30   8      771.81      760.39     13.16 o 
   1  30   8        3.23       53.35     91.81 o 
  -9   0   9      207.34      239.05    218.52 o 
  -7   0   9        0.33       38.32    148.42 o 
  -5   0   9      537.85      830.71    223.08 o 
  -3   0   9      539.11      603.67    146.86 o 
  -1   0   9     2555.59     2767.56    308.71 o 
   1   0   9     3786.64     3552.77    168.31 o 
   3   0   9     1849.15     2354.20    315.74 o 
   5   0   9     1739.11     1614.84    354.84 o 
   7   0   9     3069.62     3128.75    200.16 o 
  -9   1   9      102.48      109.36     76.01 o 
  -8   1   9      513.57      511.13     68.94 o 
  -7   1   9       83.88      184.46     77.49 o 
  -6   1   9       18.49       40.92     77.82 o 
  -5   1   9        9.08       56.64     61.19 o 
  -4   1   9      432.86      556.52     92.01 o 
  -3   1   9      669.94      983.21     96.11 o 
  -2   1   9      361.43      531.19    107.27 o 
  -1   1   9     1358.05     1302.67     83.95 o 
   0   1   9     2250.01     2352.48     67.98 o 
   1   1   9      291.60      438.70     75.65 o 
   2   1   9     2071.73     1903.12     96.81 o 
   3   1   9    12221.01    12369.73    127.73 o 
   4   1   9        8.86       23.33     20.95 o 
   5   1   9     2971.61     2636.32     71.77 o 
   6   1   9       47.77      204.09    106.88 o 
   7   1   9      539.04      532.84     52.35 o 
   8   1   9      135.18      201.21     60.45 o 
  -9   2   9      202.10      220.30     78.54 o 
  -8   2   9        0.37       17.35     52.77 o 
  -7   2   9       47.07      222.04    164.48 o 
  -6   2   9        0.15       11.34     13.44 o 
  -5   2   9      108.78      182.36     96.97 o 
  -4   2   9       28.09      264.44    148.66 o 
  -3   2   9      512.87      529.03     41.23 o 
  -2   2   9     2166.21     2349.24     96.77 o 
  -1   2   9     2909.74     3076.22    108.74 o 
   0   2   9       19.09      111.00     64.21 o 
   1   2   9     5466.64     5098.98     54.69 o 
   2   2   9     2869.03     2773.57    116.09 o 
   3   2   9      369.40      378.09    130.91 o 
   4   2   9     3305.48     2899.56    212.87 o 
   5   2   9      151.51      184.32    108.16 o 
   6   2   9      986.20      863.37    285.24 o 
   7   2   9      247.59      417.73     99.28 o 
   8   2   9      681.70      652.50     70.22 o 
  -9   3   9        6.38       85.24    165.51 o 
  -8   3   9      224.26      322.69     77.17 o 
  -7   3   9      278.51      499.34    197.52 o 
  -6   3   9      353.62      315.29     35.92 o 
  -5   3   9      338.37      427.57     51.85 o 
  -4   3   9      424.74      429.61     34.65 o 
  -3   3   9       85.48      133.29     79.71 o 
  -2   3   9        0.69       68.25     47.38 o 
  -1   3   9        2.06        3.94     44.51 o 
   0   3   9     1498.14     1420.20    126.40 o 
   1   3   9      610.65      672.09     47.35 o 
   2   3   9      239.05      230.26     39.89 o 
   3   3   9      247.86      232.60     30.93 o 
   4   3   9     1815.81     2112.28    101.58 o 
   5   3   9      148.16      373.06    194.47 o 
   6   3   9     3461.84     3010.72     35.77 o 
   7   3   9      330.36      305.20     28.94 o 
   8   3   9     1432.25     1343.71     78.84 o 
  -9   4   9      419.60      398.19     39.19 o 
  -8   4   9      118.42      129.90    123.65 o 
  -7   4   9       64.03       99.02     43.18 o 
  -6   4   9       80.65      128.40     33.26 o 
  -5   4   9      175.08      194.51     35.91 o 
  -4   4   9      348.98      381.99     39.13 o 
  -3   4   9       71.44      165.11    119.25 o 
  -2   4   9     1919.23     2216.77     73.70 o 
  -1   4   9      413.05      557.23    118.82 o 
   0   4   9      743.35      716.65     25.15 o 
   1   4   9      361.98      364.15     32.51 o 
   2   4   9     4187.11     3915.36     98.96 o 
   3   4   9      450.61      559.41     62.93 o 
   4   4   9     4648.86     4283.11    145.42 o 
   5   4   9      120.08      173.26    121.19 o 
   6   4   9      287.21      330.30     52.36 o 
   7   4   9      504.55      448.87     33.24 o 
   8   4   9      542.88      516.43     38.08 o 
  -9   5   9       24.94       42.04    118.15 o 
  -8   5   9      197.69      235.75     66.37 o 
  -7   5   9      338.17      508.25    128.34 o 
  -6   5   9       45.44       57.04     51.64 o 
  -5   5   9      138.36      162.96     38.85 o 
  -4   5   9     2528.60     2313.90     72.77 o 
  -3   5   9     2000.64     1892.14     42.88 o 
  -2   5   9     2347.82     2254.04    137.27 o 
  -1   5   9      155.16      204.51     46.04 o 
   0   5   9     2591.64     2340.87     48.52 o 
   1   5   9      443.44      479.41     46.79 o 
   2   5   9     1358.80     1437.80     88.38 o 
   3   5   9     2779.77     2456.43     26.31 o 
   4   5   9       59.13       78.78     13.81 o 
   5   5   9     1299.22     1844.55    140.47 o 
   6   5   9     1049.27     1165.94    132.32 o 
   7   5   9       88.62      121.27     77.40 o 
   8   5   9       40.03       99.04     41.43 o 
  -9   6   9        7.13       76.12     98.54 o 
  -8   6   9      351.94      457.83    109.38 o 
  -7   6   9        0.70       76.51    143.19 o 
  -6   6   9      268.90      437.86    181.05 o 
  -5   6   9     1728.00     1749.06    127.42 o 
  -4   6   9       30.26       71.16    116.67 o 
  -3   6   9       69.79       89.16     89.24 o 
  -2   6   9      265.20      245.57     52.16 o 
  -1   6   9        6.15       45.79     58.55 o 
   0   6   9       69.00      130.85     45.37 o 
   1   6   9      752.68      973.88    104.19 o 
   2   6   9      551.18      598.59     44.99 o 
   3   6   9      868.97      893.21     54.25 o 
   4   6   9      192.59      312.98     85.95 o 
   5   6   9     1870.51     1732.17    123.13 o 
   6   6   9      124.18      130.72     34.74 o 
   7   6   9     3247.82     2821.71     76.26 o 
  -8   7   9      843.10      785.98    106.44 o 
  -7   7   9       20.66       26.32     28.74 o 
  -6   7   9       18.13       99.32     98.02 o 
  -5   7   9       30.70       65.58     73.29 o 
  -4   7   9     2163.82     1998.40    156.60 o 
  -3   7   9     1429.26     1310.49    170.55 o 
  -2   7   9        4.87       32.70     94.29 o 
  -1   7   9      601.53      570.77     74.78 o 
   0   7   9      549.67      515.09     60.18 o 
   1   7   9      143.90      255.91     39.52 o 
   2   7   9     1710.70     1927.17    104.56 o 
   3   7   9     4287.19     4019.99    107.92 o 
   4   7   9      402.18      495.03    122.22 o 
   5   7   9     1206.44     1289.10     65.40 o 
   6   7   9        4.60       39.21     77.91 o 
   7   7   9       12.40       19.86     13.09 o 
  -8   8   9      195.55      171.53     26.83 o 
  -7   8   9     1043.60      952.64     75.58 o 
  -6   8   9      868.68     1149.35     97.51 o 
  -5   8   9       45.37      140.26    122.16 o 
  -4   8   9      197.78      250.94     55.55 o 
  -3   8   9     5107.92     4652.84    165.40 o 
  -2   8   9     1711.80     1677.68     87.53 o 
  -1   8   9     2185.29     2226.17     64.20 o 
   0   8   9      388.52      569.43    122.88 o 
   1   8   9     4308.30     4572.30     98.10 o 
   2   8   9      106.28      151.26     29.41 o 
   3   8   9       15.76       21.75     17.22 o 
   4   8   9     3097.07     2967.36     68.55 o 
   5   8   9      482.08      495.54     95.30 o 
   6   8   9      840.15      797.03     47.39 o 
   7   8   9      535.20      447.36     37.06 o 
  -8   9   9        5.29        0.90     20.14 o 
  -7   9   9      733.97      778.04     81.12 o 
  -6   9   9      967.99      891.36     61.33 o 
  -5   9   9      952.13     1101.53    138.68 o 
  -4   9   9     2202.79     2185.05    102.79 o 
  -3   9   9      211.75      225.70     18.56 o 
  -2   9   9       68.04      102.82     41.09 o 
  -1   9   9      197.74      264.02     99.54 o 
   0   9   9      991.88     1386.42    138.76 o 
   1   9   9     3141.11     3057.99    133.45 o 
   2   9   9      287.39      282.36     87.52 o 
   3   9   9       81.87       90.16     37.24 o 
   4   9   9      922.74     1433.20    124.64 o 
   5   9   9        1.37       18.12     15.94 o 
   6   9   9     1789.10     1608.13    257.67 o 
   7   9   9        4.36       45.58    126.02 o 
  -8  10   9       31.27       62.70     47.86 o 
  -7  10   9      290.20      365.90    195.60 o 
  -6  10   9      272.04      281.12     33.65 o 
  -5  10   9      184.32      200.10    122.93 o 
  -4  10   9      193.72      309.77    101.87 o 
  -3  10   9     2109.29     1902.09     49.25 o 
  -2  10   9       37.16       78.57     30.22 o 
  -1  10   9       93.62      111.25     27.28 o 
   0  10   9      755.75      853.76    131.34 o 
   1  10   9     2284.95     2193.96     81.09 o 
   2  10   9     3501.83     3578.87     77.29 o 
   3  10   9     1468.73     2049.28    186.62 o 
   4  10   9     3687.65     3808.71    104.44 o 
   5  10   9       56.52      108.92     88.84 o 
   6  10   9       53.70      107.39     41.75 o 
   7  10   9        1.45       51.19     76.47 o 
  -8  11   9      297.46      324.35     69.83 o 
  -7  11   9      518.16      488.61     18.18 o 
  -6  11   9      263.45      303.66     43.91 o 
  -5  11   9     1434.27     1396.47    227.45 o 
  -4  11   9      241.19      229.38     35.14 o 
  -3  11   9     1474.53     1454.20     88.53 o 
  -2  11   9     1706.60     1712.96     96.47 o 
  -1  11   9     1342.63     1560.78    119.24 o 
   0  11   9     4668.44     4501.67     93.02 o 
   1  11   9      730.83      681.03     52.61 o 
   2  11   9        4.29       27.54     47.67 o 
   3  11   9      829.93     1123.64    156.93 o 
   4  11   9      214.17      212.71     72.53 o 
   5  11   9     1106.23     1103.17    147.40 o 
   6  11   9     1622.24     1594.93     60.31 o 
   7  11   9       14.76       60.49     34.11 o 
  -8  12   9      206.99      173.56     89.16 o 
  -7  12   9       39.47       71.81     24.76 o 
  -6  12   9      267.22      232.46     17.82 o 
  -5  12   9     1867.76     2224.07    141.26 o 
  -4  12   9      499.68      549.56    163.02 o 
  -3  12   9     1931.79     2119.61    149.30 o 
  -2  12   9     1025.47     1451.04    103.45 o 
  -1  12   9      627.99      600.71     29.46 o 
   0  12   9     1212.63     1700.75    129.12 o 
   1  12   9     2189.42     2198.29     79.13 o 
   2  12   9     3234.04     3405.06     79.39 o 
   3  12   9      500.11      484.79     50.19 o 
   4  12   9       73.73       69.99      8.80 o 
   5  12   9     1641.28     1663.65     86.35 o 
   6  12   9      107.12       93.24     10.40 o 
   7  12   9      999.28      981.90     74.78 o 
  -8  13   9      600.94      546.37     51.50 o 
  -7  13   9        0.25        0.20      9.86 o 
  -6  13   9       82.59      116.49     35.04 o 
  -5  13   9      316.33      306.42     35.98 o 
  -4  13   9      389.97      529.09    135.42 o 
  -3  13   9        0.88       77.48     41.81 o 
  -2  13   9      127.80      124.89     32.33 o 
  -1  13   9      899.34      944.83     93.58 o 
   0  13   9      173.23      307.67     61.82 o 
   1  13   9      521.14      573.96     43.52 o 
   2  13   9     2221.82     1995.22    159.93 o 
   3  13   9     1742.16     1670.55     44.66 o 
   4  13   9      203.43      241.64     34.44 o 
   5  13   9      868.96      816.10     33.72 o 
   6  13   9      125.01      121.41      5.45 o 
   7  13   9       19.72       36.68    162.12 o 
  -8  14   9      787.26      870.86     81.01 o 
  -7  14   9     1087.83     1305.08    128.40 o 
  -6  14   9     1976.61     1707.96    145.36 o 
  -5  14   9       82.22      149.99     51.32 o 
  -4  14   9      275.90      328.73     47.27 o 
  -3  14   9      739.92      793.23    102.26 o 
  -2  14   9     2387.52     2706.27    125.66 o 
  -1  14   9      739.97     1135.99    233.03 o 
   0  14   9     3047.96     3379.70    133.43 o 
   1  14   9     1012.31     1022.18     52.49 o 
   2  14   9      382.48      455.61     86.49 o 
   3  14   9        0.96       47.05     50.58 o 
   4  14   9      742.54     1005.11     90.24 o 
   5  14   9      448.85      456.23     44.19 o 
   6  14   9      130.36      268.16     79.36 o 
   7  14   9      794.64      752.87     96.99 o 
  -7  15   9      236.50      251.83     55.31 o 
  -6  15   9      225.48      234.92     92.27 o 
  -5  15   9       88.63      228.77    116.92 o 
  -4  15   9     2797.83     2699.42    134.74 o 
  -3  15   9        0.05       17.45     10.45 o 
  -2  15   9     2597.26     2449.71    157.93 o 
  -1  15   9      464.22      416.49     34.23 o 
   0  15   9      566.59      594.28     68.07 o 
   1  15   9     1593.43     1593.70    116.64 o 
   2  15   9       65.62      119.03     51.60 o 
   3  15   9      414.61      491.24    122.13 o 
   4  15   9       62.13      103.00    108.95 o 
   5  15   9       25.95      106.78     92.72 o 
   6  15   9      922.05      966.21     94.07 o 
  -7  16   9       59.41       74.64     59.87 o 
  -6  16   9       35.54       91.55     85.36 o 
  -5  16   9      271.22      258.79     69.05 o 
  -4  16   9        0.25       22.37     30.48 o 
  -3  16   9      647.87     1050.85     90.06 o 
  -2  16   9      143.53      300.56    231.63 o 
  -1  16   9       20.78       34.16    182.26 o 
   0  16   9      270.80      336.14     55.62 o 
   1  16   9     1422.19     1512.03     53.16 o 
   2  16   9       47.94       59.87     57.44 o 
   3  16   9      665.42      794.21    143.87 o 
   4  16   9     1374.61     1438.53     93.63 o 
   5  16   9       24.21       41.97     29.61 o 
   6  16   9       53.88       99.41     43.91 o 
  -7  17   9     1080.23     1278.32    119.13 o 
  -6  17   9      960.23     1060.16    182.41 o 
  -5  17   9     1351.82     1730.32    168.64 o 
  -4  17   9       18.02       34.33    103.34 o 
  -3  17   9      607.91      683.65     63.64 o 
  -2  17   9      953.47      982.53    202.88 o 
  -1  17   9     4047.81     3585.46     52.96 o 
   0  17   9     2157.33     2124.53    180.23 o 
   1  17   9      710.09      663.64     23.17 o 
   2  17   9       17.44       48.10     55.75 o 
   3  17   9        0.79        1.11     12.24 o 
   4  17   9      202.53      214.25     54.11 o 
   5  17   9      239.75      201.92     52.66 o 
   6  17   9      232.16      272.82     44.33 o 
  -7  18   9        3.42       45.14     53.80 o 
  -6  18   9      661.37      627.52    112.88 o 
  -5  18   9     3035.27     3158.64    171.66 o 
  -4  18   9      467.85      600.17    226.83 o 
  -3  18   9     2158.17     1935.79    148.21 o 
  -2  18   9      116.38      130.29     45.26 o 
  -1  18   9       47.34       68.66      8.01 o 
   0  18   9      869.18     1024.48     81.60 o 
   1  18   9      905.94     1035.31    143.94 o 
   2  18   9       12.10       12.24      6.22 o 
   3  18   9      107.78      106.77     43.95 o 
   4  18   9       44.11       41.72     51.73 o 
   5  18   9      216.50      274.35     64.66 o 
   6  18   9        0.05        7.44     42.03 o 
  -7  19   9      440.39      678.48    118.44 o 
  -6  19   9      148.22      293.15     95.69 o 
  -5  19   9      106.16      115.05     24.00 o 
  -4  19   9      480.06      886.79    134.11 o 
  -3  19   9      621.17      697.63     40.07 o 
  -2  19   9      381.67      485.58    222.47 o 
  -1  19   9      519.31      557.46     87.93 o 
   0  19   9      179.36      272.89     65.48 o 
   1  19   9      151.01      272.18    130.73 o 
   2  19   9     1340.32     1452.95     82.31 o 
   3  19   9      406.52      437.39     53.36 o 
   4  19   9      527.11      650.67     96.27 o 
   5  19   9      317.08      341.93     87.07 o 
   6  19   9       22.04       36.72     44.77 o 
  -6  20   9     2441.25     2431.17     93.32 o 
  -5  20   9       34.71       78.49     88.93 o 
  -4  20   9       18.16      122.59     78.06 o 
  -3  20   9       22.61       88.97    144.96 o 
  -2  20   9     1250.42     1342.89     96.89 o 
  -1  20   9     1830.83     1935.38     72.92 o 
   0  20   9     3321.32     3170.30    184.08 o 
   1  20   9       42.28       61.35    121.02 o 
   2  20   9       55.16       80.83     36.19 o 
   3  20   9       99.05      127.20     47.00 o 
   4  20   9       24.81      134.83     96.44 o 
   5  20   9      184.01      191.71     29.73 o 
  -6  21   9      673.87     1079.34    119.86 o 
  -5  21   9      526.32      597.12     82.98 o 
  -4  21   9     4567.16     4082.88    128.52 o 
  -3  21   9       73.26      128.88     82.24 o 
  -2  21   9     1907.88     1923.50    190.43 o 
  -1  21   9      894.28     1054.35    301.07 o 
   0  21   9      165.47      225.44     69.91 o 
   1  21   9        1.33        1.95     21.30 o 
   2  21   9      676.86      665.38    169.74 o 
   3  21   9        1.19       16.06     80.90 o 
   4  21   9      190.87      417.30    192.78 o 
   5  21   9      127.24      158.15     74.34 o 
  -6  22   9      493.95      484.69     53.32 o 
  -5  22   9      543.03      924.44    137.07 o 
  -4  22   9      204.81      254.70     53.07 o 
  -3  22   9       72.81       97.97    279.05 o 
  -2  22   9      585.27      681.47    295.78 o 
  -1  22   9       15.02       22.51     15.35 o 
   0  22   9      545.51      533.19     58.93 o 
   1  22   9      743.52      775.48     60.56 o 
   2  22   9        1.86        5.43     27.90 o 
   3  22   9      828.54      754.64    209.03 o 
   4  22   9      111.60      145.79    123.65 o 
   5  22   9       69.69       74.12     26.00 o 
  -5  23   9      591.92      594.86    217.25 o 
  -4  23   9       56.40      102.64     30.98 o 
  -3  23   9      222.58      306.53    211.83 o 
  -2  23   9       18.79       96.91     70.86 o 
  -1  23   9     3094.72     2759.19     53.12 o 
   0  23   9        2.29        3.15    115.52 o 
   1  23   9     1614.95     1883.27    136.06 o 
   2  23   9      121.17      251.08     98.71 o 
   3  23   9       35.40      101.38    131.73 o 
   4  23   9      232.10      267.40     76.33 o 
  -5  24   9     2305.28     2189.87    100.35 o 
  -4  24   9        4.79       20.81    115.86 o 
  -3  24   9     2611.70     2262.87    140.76 o 
  -2  24   9       98.82      214.57    171.97 o 
  -1  24   9      965.29     1591.45    261.99 o 
   0  24   9      181.17      212.63     22.74 o 
   1  24   9      154.46      190.94     53.21 o 
   2  24   9       68.14       81.38     85.57 o 
   3  24   9       19.16       23.66    190.45 o 
   4  24   9      206.95      203.25     46.20 o 
  -4  25   9      500.27      560.77    104.77 o 
  -3  25   9      226.25      275.05     36.43 o 
  -2  25   9       11.68       66.96     19.54 o 
  -1  25   9      370.33      401.56    257.32 o 
   0  25   9      608.67      671.12    210.22 o 
   1  25   9      911.68      883.90     48.28 o 
   2  25   9      502.54      446.97     43.01 o 
   3  25   9      440.88      598.63    168.17 o 
  -4  26   9        1.89       76.69    146.79 o 
  -3  26   9      378.87      400.50     66.62 o 
  -2  26   9      622.88      744.17    198.68 o 
  -1  26   9        5.00       31.47     25.88 o 
   0  26   9     2238.99     2226.18    215.86 o 
   1  26   9       24.72       49.09    175.77 o 
   2  26   9        4.84       41.96     61.26 o 
   3  26   9       13.83       14.88    142.35 o 
  -3  27   9      139.42      383.89    349.86 o 
  -2  27   9     1524.14     1685.20     74.11 o 
  -1  27   9      361.11      567.16    441.34 o 
   0  27   9        6.61       48.15    248.11 o 
   1  27   9      461.66      393.45     70.61 o 
   2  27   9       12.08       54.92     93.10 o 
  -2  28   9      355.17      353.69     28.41 o 
  -1  28   9      296.55      315.84    196.76 o 
   0  28   9      944.51     1331.73    287.59 o 
   1  28   9      574.68      567.88     73.65 o 
  -8   0  10     3690.39     3170.55     31.78 o 
  -6   0  10      294.93      444.20    144.11 o 
  -4   0  10       47.90       88.76    183.05 o 
  -2   0  10     1849.20     1695.29    123.90 o 
   0   0  10      524.59      706.84    191.78 o 
   2   0  10      767.66     1134.70    124.58 o 
   4   0  10      891.70      867.97     66.37 o 
   6   0  10       81.44       66.33    146.95 o 
  -8   1  10       37.74       65.87     72.25 o 
  -7   1  10      322.34      304.34     72.68 o 
  -6   1  10     2915.54     2833.63    105.77 o 
  -5   1  10      315.90      315.77     26.84 o 
  -4   1  10     2192.53     2155.01     70.58 o 
  -3   1  10      842.61      873.94    107.83 o 
  -2   1  10        3.31       75.00     94.07 o 
  -1   1  10     1434.50     1406.36     85.71 o 
   0   1  10      471.10      501.42    135.37 o 
   1   1  10        4.65        5.11      3.20 o 
   2   1  10      599.32      574.41     45.96 o 
   3   1  10       80.39      150.84     52.94 o 
   4   1  10       34.97       56.60    127.34 o 
   5   1  10       47.65       50.09     16.73 o 
   6   1  10       17.42       19.59     22.93 o 
   7   1  10      197.48      203.49     29.40 o 
  -8   2  10      490.94      567.25     76.38 o 
  -7   2  10     1134.17     1176.79    164.30 o 
  -6   2  10      130.49      148.98     21.35 o 
  -5   2  10     3362.12     2980.19    258.21 o 
  -4   2  10      429.45      398.36     37.65 o 
  -3   2  10      488.74      545.03     91.02 o 
  -2   2  10     1566.36     2114.14    193.25 o 
  -1   2  10     3449.90     3187.25     80.98 o 
   0   2  10      693.83      647.42     58.28 o 
   1   2  10      340.27      444.60    107.81 o 
   2   2  10       69.02      117.36     63.90 o 
   3   2  10      625.44      708.58    127.08 o 
   4   2  10      169.23      219.86     48.46 o 
   5   2  10     1138.00     1429.95    111.30 o 
   6   2  10       32.56       63.11     57.79 o 
   7   2  10       99.80      113.12    112.94 o 
  -8   3  10       27.42       68.84     48.82 o 
  -7   3  10     2627.92     2352.61    216.26 o 
  -6   3  10      183.20      250.10     84.07 o 
  -5   3  10       12.40       83.73     63.37 o 
  -4   3  10        2.36       55.69     97.52 o 
  -3   3  10     1574.41     1711.67     69.03 o 
  -2   3  10      744.05      730.26     32.17 o 
  -1   3  10     2041.84     2378.53    127.73 o 
   0   3  10        1.63       30.48     73.61 o 
   1   3  10      816.74      949.38    142.51 o 
   2   3  10       81.19      129.92     80.74 o 
   3   3  10      535.06      457.23     25.16 o 
   4   3  10      489.90      544.42     62.53 o 
   5   3  10      109.49      268.03    132.46 o 
   6   3  10      407.16      403.31     42.26 o 
   7   3  10        6.84       29.10    129.57 o 
  -8   4  10       66.79      139.18    129.26 o 
  -7   4  10     1274.13     1094.33    129.36 o 
  -6   4  10       17.92       37.82     34.59 o 
  -5   4  10     1487.02     1321.81    107.87 o 
  -4   4  10      752.22      844.94     73.27 o 
  -3   4  10     1687.15     1844.84     82.45 o 
  -2   4  10     2227.99     2433.59    135.20 o 
  -1   4  10      775.45      852.37    126.18 o 
   0   4  10       38.93       86.24    125.55 o 
   1   4  10     1197.28     1320.06     48.86 o 
   2   4  10       83.66      109.76     74.76 o 
   3   4  10      544.15      611.53     80.11 o 
   4   4  10       23.96       47.68    113.18 o 
   5   4  10      983.71     1117.42     90.93 o 
   6   4  10      902.17      944.74    158.09 o 
   7   4  10      171.96      188.58     63.70 o 
  -8   5  10       26.94       61.47     41.70 o 
  -7   5  10      541.02      633.81    114.25 o 
  -6   5  10     2436.30     2229.29     40.78 o 
  -5   5  10     1199.01     1055.37     52.42 o 
  -4   5  10     2534.28     2557.63    142.74 o 
  -3   5  10     1297.06     1562.85     83.61 o 
  -2   5  10     1088.37     1338.14    133.55 o 
  -1   5  10     3191.61     3201.10    106.24 o 
   0   5  10     3379.37     3267.18     93.32 o 
   1   5  10      359.20      438.05     64.96 o 
   2   5  10     1073.21     1339.42    112.55 o 
   3   5  10        4.11       29.41    106.89 o 
   4   5  10      967.21      867.37     42.87 o 
   5   5  10        1.56       50.29    120.49 o 
   6   5  10      376.83      345.19     38.31 o 
   7   5  10        3.64       33.88     47.04 o 
  -8   6  10     2137.20     2138.02    118.74 o 
  -7   6  10       67.48       69.47     38.47 o 
  -6   6  10      463.80      458.81     39.38 o 
  -5   6  10        8.97      112.71     83.15 o 
  -4   6  10      513.71      469.64     38.69 o 
  -3   6  10     1302.06     1472.29    106.08 o 
  -2   6  10     4501.94     4097.67     71.22 o 
  -1   6  10      232.48      256.71     41.99 o 
   0   6  10      513.71      591.94     56.99 o 
   1   6  10      592.71      673.63     60.82 o 
   2   6  10     1345.23     1475.92    165.76 o 
   3   6  10      133.75      228.22     56.88 o 
   4   6  10      294.84      393.29    150.91 o 
   5   6  10      211.41      261.88     54.01 o 
   6   6  10      188.76      192.64     18.84 o 
   7   6  10      242.65      249.77     35.48 o 
  -8   7  10       11.33       30.97     19.23 o 
  -7   7  10      450.37      489.63     50.08 o 
  -6   7  10     1432.09     1603.57     91.15 o 
  -5   7  10      487.21      562.06     86.34 o 
  -4   7  10     1800.06     1597.87     72.02 o 
  -3   7  10      737.30      646.27     41.80 o 
  -2   7  10       10.72      151.31     80.89 o 
  -1   7  10     1556.92     1775.12    126.13 o 
   0   7  10     1939.02     1744.40    136.88 o 
   1   7  10       21.02       31.09     21.57 o 
   2   7  10     1401.80     1325.79    129.21 o 
   3   7  10      632.64      640.46     59.76 o 
   4   7  10      326.79      526.04    167.96 o 
   5   7  10      463.41      439.17     23.84 o 
   6   7  10        7.70       82.36    105.15 o 
   7   7  10      598.68      616.04     67.73 o 
  -8   8  10       96.20      148.55     46.48 o 
  -7   8  10      318.31      406.57     99.47 o 
  -6   8  10       20.91       60.82     41.64 o 
  -5   8  10     2701.89     2392.59     25.38 o 
  -4   8  10      812.68      727.14     72.70 o 
  -3   8  10       68.00       89.23     91.97 o 
  -2   8  10     4328.98     4182.50    130.01 o 
  -1   8  10     3753.05     3811.15    124.78 o 
   0   8  10     5665.11     5197.59    194.57 o 
   1   8  10      693.27      636.30     17.31 o 
   2   8  10      366.42      340.84     54.70 o 
   3   8  10        0.20       26.52     68.44 o 
   4   8  10       40.63       43.86     10.56 o 
   5   8  10      361.97      351.23     51.68 o 
   6   8  10       38.49      141.38     86.07 o 
   7   8  10        6.01       46.40    136.62 o 
  -8   9  10       22.08       29.73     34.31 o 
  -7   9  10      733.30      691.50    129.96 o 
  -6   9  10       10.24       33.89     27.04 o 
  -5   9  10       30.72       54.07     63.25 o 
  -4   9  10      655.40      789.48    125.99 o 
  -3   9  10     1406.38     1421.54     62.56 o 
  -2   9  10     1406.83     1380.51    173.55 o 
  -1   9  10     1174.54     1530.85    105.69 o 
   0   9  10       56.83       63.53     26.09 o 
   1   9  10      807.00      789.40     45.95 o 
   2   9  10      139.90      325.31     85.06 o 
   3   9  10     1671.18     1557.62     63.52 o 
   4   9  10      912.28     1017.49     86.62 o 
   5   9  10       26.95       42.93     18.86 o 
   6   9  10      553.00      515.89     43.82 o 
  -7  10  10      158.01      160.80     62.08 o 
  -6  10  10      882.06      877.17     47.26 o 
  -5  10  10     1479.00     1356.76     61.56 o 
  -4  10  10      364.68      478.68    147.83 o 
  -3  10  10     1242.85     1123.87     47.25 o 
  -2  10  10      650.80      713.08     78.98 o 
  -1  10  10      324.25      309.76    111.84 o 
   0  10  10      250.91      282.73     63.67 o 
   1  10  10      490.40      430.60     20.33 o 
   2  10  10      970.41     1053.38    128.59 o 
   3  10  10       15.66       28.86     70.23 o 
   4  10  10      118.53      145.19     19.77 o 
   5  10  10        8.06       21.19     53.50 o 
   6  10  10      208.67      299.10     52.32 o 
  -7  11  10       34.97       92.62     90.09 o 
  -6  11  10      620.15      600.10     31.24 o 
  -5  11  10      139.62      192.75    165.65 o 
  -4  11  10      638.63      817.54     58.20 o 
  -3  11  10     2328.96     2510.90    210.88 o 
  -2  11  10     1904.56     1846.18    214.85 o 
  -1  11  10     3214.04     3170.22    122.37 o 
   0  11  10     2226.95     2172.75     86.10 o 
   1  11  10     2609.28     2467.76    178.73 o 
   2  11  10       43.15       78.54     60.98 o 
   3  11  10      124.25      126.47     14.15 o 
   4  11  10     1098.99      953.46     67.13 o 
   5  11  10        2.47       19.38    146.22 o 
   6  11  10      193.75      250.48    107.90 o 
  -7  12  10        5.19        4.83     87.37 o 
  -6  12  10      346.31      419.76     41.51 o 
  -5  12  10      138.76      179.42     37.68 o 
  -4  12  10      727.87      851.18    135.78 o 
  -3  12  10     1358.99     1710.79    204.85 o 
  -2  12  10      905.89     1055.49    196.91 o 
  -1  12  10      939.70     1245.95    126.85 o 
   0  12  10      395.17      420.06     28.76 o 
   1  12  10       78.83      158.29     80.09 o 
   2  12  10     2293.62     2207.41    221.73 o 
   3  12  10      464.75      585.05    112.34 o 
   4  12  10     1033.45     1299.80     69.08 o 
   5  12  10     1968.36     1807.14    108.78 o 
   6  12  10       40.08       63.60    141.13 o 
  -7  13  10      129.66      219.44    133.79 o 
  -6  13  10      539.10      593.67     71.55 o 
  -5  13  10      319.78      384.59     64.10 o 
  -4  13  10     1224.47     1306.51     61.66 o 
  -3  13  10      261.76      249.18     28.45 o 
  -2  13  10      119.50      178.19     87.75 o 
  -1  13  10        6.10        9.16     15.63 o 
   0  13  10      307.51      371.51     93.04 o 
   1  13  10     1923.19     2271.12     97.62 o 
   2  13  10       59.63      101.83     56.01 o 
   3  13  10     1188.15     1114.93    115.03 o 
   4  13  10      178.06      166.23     14.65 o 
   5  13  10       49.51      134.61     81.64 o 
   6  13  10       70.77      100.44     46.41 o 
  -7  14  10        1.03       20.84     46.05 o 
  -6  14  10       51.92       60.45     26.42 o 
  -5  14  10      321.55      314.46     70.20 o 
  -4  14  10     1714.21     2056.41    133.03 o 
  -3  14  10        1.08       76.08     76.66 o 
  -2  14  10     1925.76     2069.14    245.22 o 
  -1  14  10     3519.29     3407.61     89.84 o 
   0  14  10     1212.11     1229.40    105.30 o 
   1  14  10      117.54      112.31     21.90 o 
   2  14  10      654.25      715.72     66.83 o 
   3  14  10     1274.63     1222.84    117.14 o 
   4  14  10       49.48       51.39     10.35 o 
   5  14  10     2542.45     2474.81    185.21 o 
   6  14  10        8.84       19.12    186.16 o 
  -7  15  10      630.67      861.32    190.34 o 
  -6  15  10        6.89       44.17     52.62 o 
  -5  15  10       93.35      131.63     47.03 o 
  -4  15  10      192.33      198.78     14.39 o 
  -3  15  10      347.11      474.16    136.22 o 
  -2  15  10      579.66      603.65     96.77 o 
  -1  15  10       41.69       48.23     15.00 o 
   0  15  10      450.59      447.02     79.90 o 
   1  15  10     2232.61     2322.88    122.19 o 
   2  15  10      132.62      161.98     30.44 o 
   3  15  10     2244.39     2233.58    108.99 o 
   4  15  10     1488.44     1489.87     53.02 o 
   5  15  10      770.80      791.77    101.35 o 
  -6  16  10       42.50       44.60     71.58 o 
  -5  16  10      541.57      735.00    161.65 o 
  -4  16  10       92.47      175.02     51.16 o 
  -3  16  10        8.45       25.89     31.66 o 
  -2  16  10      655.24      775.94     90.19 o 
  -1  16  10     1133.61     1414.42    169.92 o 
   0  16  10      224.42      241.31     23.01 o 
   1  16  10        6.39        9.60     10.56 o 
   2  16  10     1545.33     1863.72    124.63 o 
   3  16  10      149.43      286.53     65.06 o 
   4  16  10      368.88      498.34    121.89 o 
   5  16  10      368.99      487.01    130.23 o 
  -6  17  10        0.13       58.86    141.48 o 
  -5  17  10       57.15       89.18    139.19 o 
  -4  17  10      298.82      382.12     73.32 o 
  -3  17  10      453.25      452.73     52.16 o 
  -2  17  10     1318.99     1991.05    290.90 o 
  -1  17  10     1510.49     1519.88    229.50 o 
   0  17  10     1057.13      938.87    100.30 o 
   1  17  10      840.13      872.52     37.43 o 
   2  17  10      362.44      410.22     68.77 o 
   3  17  10        2.81        8.63     50.90 o 
   4  17  10     2161.19     2207.47     79.97 o 
   5  17  10      233.57      222.71     12.38 o 
  -6  18  10      250.62      375.07    181.30 o 
  -5  18  10        8.22       13.84     26.27 o 
  -4  18  10        2.82        9.15     32.03 o 
  -3  18  10       51.59       45.43     48.14 o 
  -2  18  10       29.15       23.65     53.56 o 
  -1  18  10       65.43      142.24    144.29 o 
   0  18  10      681.43      607.67     59.06 o 
   1  18  10      145.69      163.88     23.55 o 
   2  18  10     4106.57     3748.27     59.36 o 
   3  18  10      792.87      956.57     86.77 o 
   4  18  10     2269.15     2172.81    203.44 o 
   5  18  10     1512.02     1546.16    111.55 o 
  -6  19  10       55.26       54.08    182.28 o 
  -5  19  10      461.33      504.88     96.20 o 
  -4  19  10       98.46       94.78     44.99 o 
  -3  19  10     1072.83     1033.40    355.64 o 
  -2  19  10      224.78      218.40     52.64 o 
  -1  19  10       11.00       23.11     21.08 o 
   0  19  10      378.07      593.63    244.10 o 
   1  19  10     1872.95     2069.68    141.84 o 
   2  19  10       27.51       40.65     19.74 o 
   3  19  10      705.02      745.27     80.71 o 
   4  19  10      118.20      112.07     20.14 o 
  -5  20  10       74.98      117.72     35.80 o 
  -4  20  10       49.34       77.36     75.64 o 
  -3  20  10      381.77      384.84    256.77 o 
  -2  20  10      170.63      277.02    238.08 o 
  -1  20  10     1076.46     1100.87    273.95 o 
   0  20  10      286.55      285.62     14.33 o 
   1  20  10      288.96      402.66    165.28 o 
   2  20  10        9.77       42.36    168.85 o 
   3  20  10     1856.55     2072.13     62.98 o 
   4  20  10       37.22       48.42    122.68 o 
  -5  21  10       23.92       29.55     68.45 o 
  -4  21  10        1.94       16.57    128.68 o 
  -3  21  10      128.96      146.42     40.37 o 
  -2  21  10       62.57       83.62     57.48 o 
  -1  21  10      304.40      312.68     24.88 o 
   0  21  10      355.46      435.48    164.40 o 
   1  21  10     1863.59     2048.83    139.79 o 
   2  21  10        2.17       52.28     49.15 o 
   3  21  10     3094.52     2888.39    302.94 o 
   4  21  10      472.03      629.69    195.62 o 
  -5  22  10        0.37       14.75     41.99 o 
  -4  22  10     1478.48     1578.01    144.22 o 
  -3  22  10       58.46      142.75     76.91 o 
  -2  22  10      611.58      641.30     97.36 o 
  -1  22  10      318.43      318.55     97.58 o 
   0  22  10      132.52      129.24     36.91 o 
   1  22  10      131.04      159.29     76.54 o 
   2  22  10      831.38      689.30     67.98 o 
   3  22  10      228.38      287.74     65.33 o 
  -4  23  10        9.73       74.84     85.63 o 
  -3  23  10      109.41      106.19     47.09 o 
  -2  23  10      993.56     1497.95    197.35 o 
  -1  23  10       50.53      155.69     72.45 o 
   0  23  10      631.75      898.11    295.73 o 
   1  23  10       19.07      129.68    137.66 o 
   2  23  10       17.84       57.50     56.10 o 
   3  23  10       81.09       69.19     66.34 o 
  -3  24  10        1.01        5.14    383.89 o 
  -2  24  10        5.61       29.38    154.41 o 
   1  24  10      395.29      431.01     56.16 o 
   2  24  10     2223.54     1938.88     18.55 o 
  -3  25  10      641.84      845.45    127.43 o 
  -2  25  10      416.07      491.41    275.40 o 
  -1  25  10      619.76      722.34    138.66 o 
   0  25  10       42.58      213.04    284.76 o 
   1  25  10       48.51      130.70     57.55 o 
   2  25  10        0.34       28.31     67.66 o 
  -2  26  10        6.91      183.48    154.20 o 
  -1  26  10      570.46      543.98     56.58 o 
   0  26  10       54.08       81.61    143.61 o 
  -7   0  11       16.91       16.13     15.39 o 
  -5   0  11      321.95      349.39     89.30 o 
  -3   0  11     1663.65     1603.52    191.30 o 
  -1   0  11     1002.79     1359.47    118.94 o 
   1   0  11       94.70      139.12     20.20 o 
   3   0  11     8345.40     7579.90    146.33 o 
   5   0  11     1387.27     1842.94    234.56 o 
  -7   1  11        6.15       11.67     87.28 o 
  -6   1  11      350.51      360.55     84.56 o 
  -5   1  11      682.20      604.03     54.08 o 
  -4   1  11      208.87      248.90     31.45 o 
  -3   1  11       22.44       57.48     86.54 o 
  -2   1  11        0.17      118.78     97.25 o 
  -1   1  11      686.57      578.35    130.77 o 
   0   1  11       83.89      104.55     36.19 o 
   1   1  11     2923.76     2789.68     91.52 o 
   2   1  11      855.52      799.87     41.83 o 
   3   1  11     1059.01     1023.93    121.84 o 
   4   1  11     1048.24     1204.76     66.34 o 
   5   1  11      917.29     1170.60    149.27 o 
   6   1  11      262.65      301.02     74.65 o 
  -7   2  11       93.26      215.71    152.76 o 
  -6   2  11      274.75      283.08     45.50 o 
  -5   2  11      584.03      547.91     30.74 o 
  -4   2  11      493.25      524.09     45.31 o 
  -3   2  11        8.46        9.83     13.61 o 
  -2   2  11      369.20      524.02    137.33 o 
  -1   2  11        1.68       56.95     20.44 o 
   0   2  11      981.96      955.31    156.39 o 
   1   2  11     1268.52     1245.17    116.42 o 
   2   2  11     2479.29     2475.58    171.14 o 
   3   2  11     3025.77     3077.56    108.03 o 
   4   2  11       18.95       47.55     36.46 o 
   5   2  11     1049.09      946.79    120.02 o 
   6   2  11     2199.62     2474.65    134.70 o 
  -7   3  11       44.65       43.90     13.34 o 
  -6   3  11       63.26       86.82     68.51 o 
  -5   3  11        8.47       14.14     16.63 o 
  -4   3  11      386.41      421.58     52.82 o 
  -3   3  11       22.93       37.50     15.66 o 
  -2   3  11     1471.93     1555.09    154.70 o 
  -1   3  11      131.14      153.47     40.33 o 
   0   3  11      505.78      552.42     47.12 o 
   1   3  11      295.45      447.01    108.37 o 
   2   3  11     2072.20     2034.02    111.70 o 
   3   3  11        8.68       64.51    120.27 o 
   4   3  11     2988.57     2656.59    139.33 o 
   5   3  11      163.92      204.98     43.20 o 
   6   3  11      117.60      154.75    130.15 o 
  -7   4  11      310.35      410.34    104.54 o 
  -6   4  11      620.89      695.53     59.81 o 
  -5   4  11      444.42      451.37     41.77 o 
  -4   4  11      219.69      205.31     49.02 o 
  -3   4  11       78.90       90.16    118.42 o 
  -2   4  11      193.54      293.03     84.24 o 
  -1   4  11        6.90       44.10     64.49 o 
   0   4  11     1730.41     1850.22     77.93 o 
   1   4  11        4.73       31.53    103.04 o 
   2   4  11      904.17     1048.90    103.46 o 
   3   4  11      893.69      812.24     54.14 o 
   4   4  11       45.61       46.24     12.41 o 
   5   4  11      264.96      402.04    114.73 o 
   6   4  11     2035.97     1743.06    160.89 o 
  -7   5  11        3.57       18.25    121.61 o 
  -6   5  11       80.93      103.66    147.53 o 
  -5   5  11      381.73      522.97    119.30 o 
  -4   5  11       20.35       71.74    156.47 o 
  -3   5  11      286.22      327.23     76.94 o 
  -2   5  11      115.39      162.81    182.53 o 
  -1   5  11      503.98      576.93     73.79 o 
   0   5  11       26.17       29.45     16.30 o 
   1   5  11     1292.08     1178.17    107.90 o 
   2   5  11     2806.32     2834.89    163.65 o 
   3   5  11      439.82      445.45     49.45 o 
   4   5  11     1714.32     1454.55    224.73 o 
   5   5  11      534.98      596.68     77.71 o 
   6   5  11       55.07       63.50     19.03 o 
  -7   6  11      117.83      155.35    193.15 o 
  -6   6  11       34.28       63.09    123.39 o 
  -5   6  11      137.84      227.09     57.65 o 
  -4   6  11     1119.84     1207.53    101.17 o 
  -3   6  11     1814.89     1971.58     99.22 o 
  -2   6  11      536.95      559.09     99.89 o 
  -1   6  11     2121.44     1885.37     58.01 o 
   0   6  11      204.95      216.87     26.26 o 
   1   6  11       80.96      104.73     58.42 o 
   2   6  11       56.62      117.14     72.16 o 
   3   6  11     2527.06     2645.63     87.38 o 
   4   6  11        4.36       53.94     72.85 o 
   5   6  11      222.85      269.48     86.74 o 
   6   6  11       12.42       16.22     15.65 o 
  -7   7  11       57.64      113.73    107.97 o 
  -6   7  11      756.72      667.40     57.73 o 
  -5   7  11      377.55      446.50    115.89 o 
  -4   7  11      377.69      387.35     83.05 o 
  -3   7  11        5.91       38.14     43.52 o 
  -2   7  11       59.17      164.23     74.11 o 
  -1   7  11     1587.73     1635.16    148.19 o 
   0   7  11        0.04       23.18     58.56 o 
   1   7  11     2257.82     2303.91    138.61 o 
   2   7  11      294.86      278.25     63.50 o 
   3   7  11      238.88      425.60    146.55 o 
   4   7  11       87.41      318.02    181.03 o 
   5   7  11     1316.27     1304.42    221.67 o 
   6   7  11      464.66      516.19     99.09 o 
  -7   8  11        6.22       21.70     24.09 o 
  -6   8  11       62.00       84.33     30.53 o 
  -5   8  11       69.66       66.08     25.80 o 
  -4   8  11     1179.43     1452.89    101.80 o 
  -3   8  11      472.28      524.12    155.88 o 
  -2   8  11      450.42      549.18    100.30 o 
  -1   8  11        3.58       44.31     52.03 o 
   0   8  11      791.13     1092.98     80.96 o 
   1   8  11     1770.85     1657.04     39.98 o 
   2   8  11     3308.88     2889.41     44.46 o 
   3   8  11      983.00     1266.82    119.97 o 
   4   8  11       20.62       32.78     26.39 o 
   5   8  11      368.55      318.16     59.07 o 
  -7   9  11       50.01       74.82     70.83 o 
  -6   9  11        6.25       25.54     26.37 o 
  -5   9  11      344.48      316.30     81.92 o 
  -4   9  11      435.31      397.77     45.84 o 
  -3   9  11     2194.28     2021.56    156.14 o 
  -2   9  11     4091.51     3658.90    226.15 o 
  -1   9  11      786.30      830.19     50.02 o 
   0   9  11     1376.72     1602.45     92.47 o 
   1   9  11       26.13       99.40     72.84 o 
   2   9  11      452.51      433.99    101.23 o 
   3   9  11        0.12       24.61     41.87 o 
   4   9  11      577.02      551.01    183.66 o 
   5   9  11      630.23      637.98    194.44 o 
  -7  10  11      424.68      390.98     31.95 o 
  -6  10  11        0.01        6.83     69.13 o 
  -5  10  11     1218.47     1447.94     97.89 o 
  -4  10  11      137.46      179.38     40.92 o 
  -3  10  11      281.97      278.41     30.82 o 
  -2  10  11      118.31      149.58     90.97 o 
  -1  10  11      353.50      402.47    124.05 o 
   0  10  11     2135.78     1928.03    130.24 o 
   1  10  11       35.59      122.57    126.65 o 
   2  10  11     1398.19     1352.27     97.97 o 
   3  10  11      132.20      227.44    111.24 o 
   4  10  11        1.91       11.19     26.51 o 
   5  10  11       45.11      153.01     73.85 o 
  -6  11  11       15.72       18.80     15.26 o 
  -5  11  11      720.48      811.83    150.08 o 
  -4  11  11      189.23      254.46     95.41 o 
  -3  11  11     1443.71     1488.95    146.97 o 
  -2  11  11       97.08      131.81     47.10 o 
  -1  11  11       69.51      123.43    133.77 o 
   0  11  11     1094.06     1022.48     84.88 o 
   1  11  11     3123.27     2996.44     80.85 o 
   2  11  11     1512.41     1381.14    102.69 o 
   3  11  11      324.32      366.75     38.41 o 
   4  11  11     2092.88     1900.69    157.28 o 
   5  11  11      114.86      186.87     53.65 o 
  -6  12  11        1.92       26.64    137.55 o 
  -5  12  11      481.69      650.00     60.92 o 
  -4  12  11      825.94      915.84     84.44 o 
  -3  12  11      898.53     1043.61    107.98 o 
  -2  12  11      943.40      916.54    149.48 o 
  -1  12  11     1808.17     1903.57     93.48 o 
   0  12  11      274.22      310.94     33.44 o 
   1  12  11      250.22      232.47    122.22 o 
   2  12  11        2.27       29.03     40.23 o 
   3  12  11      396.31      410.10     32.85 o 
   4  12  11        3.01       17.24     34.00 o 
   5  12  11       74.85      116.01     36.33 o 
  -6  13  11     2087.08     2056.76     84.81 o 
  -5  13  11      155.69      135.62     34.61 o 
  -4  13  11      573.14      582.36     49.36 o 
  -3  13  11       80.54      178.06     84.28 o 
  -2  13  11       23.93       38.61     34.26 o 
  -1  13  11       61.21      119.99    128.76 o 
   0  13  11      789.50      777.07     53.00 o 
   1  13  11      890.10     1159.36     75.52 o 
   2  13  11      228.31      225.18     95.99 o 
   3  13  11      113.75      227.03    115.08 o 
   4  13  11       27.07       38.32     22.36 o 
   5  13  11      485.00      452.08     55.78 o 
  -6  14  11        8.27       83.75    139.45 o 
  -5  14  11       37.34       41.61     90.33 o 
  -4  14  11     1498.46     1648.98     87.80 o 
  -3  14  11       47.75       40.58     42.36 o 
  -2  14  11      720.19      620.45    123.95 o 
  -1  14  11      245.54      252.54     14.18 o 
   0  14  11      319.33      320.67     32.43 o 
   1  14  11      929.41      933.14    116.98 o 
   2  14  11      977.43     1074.99     62.75 o 
   3  14  11     1541.86     1378.04     41.79 o 
   4  14  11       81.10      129.97     35.26 o 
   5  14  11      476.99      541.74     87.53 o 
  -6  15  11     1009.42     1047.77    152.10 o 
  -5  15  11      506.26      627.76    176.60 o 
  -4  15  11      121.54      236.86    129.52 o 
  -3  15  11      776.61      705.50    190.45 o 
  -2  15  11     1279.68     1311.27    250.52 o 
  -1  15  11      401.27      399.23     56.64 o 
   0  15  11     1082.46     1056.08    254.53 o 
   1  15  11        2.43       45.53     83.56 o 
   2  15  11       75.11      104.92     97.55 o 
   3  15  11        4.57       13.89     13.98 o 
   4  15  11       24.81       75.55     60.59 o 
  -5  16  11     2287.53     2536.74    154.98 o 
  -4  16  11      314.81      269.05    125.02 o 
  -3  16  11       40.60       63.79    104.50 o 
  -2  16  11       54.86       92.63    276.54 o 
  -1  16  11      108.66      184.31    116.63 o 
   0  16  11      633.97      571.45     23.08 o 
   1  16  11        0.86       22.95     56.53 o 
   2  16  11      333.90      386.09     30.87 o 
   3  16  11        0.33        4.97     21.86 o 
   4  16  11      156.85      237.22     55.47 o 
  -5  17  11     1484.18     1990.62    241.75 o 
  -4  17  11       35.31       24.79     40.23 o 
  -3  17  11      966.45      990.22    106.40 o 
  -2  17  11       61.16       52.46     32.21 o 
  -1  17  11      386.98      421.11    203.22 o 
   0  17  11      231.14      256.44     22.02 o 
   1  17  11      876.26      792.66     87.47 o 
   2  17  11      718.21      781.97     62.60 o 
   3  17  11      175.91      257.23    128.33 o 
   4  17  11      154.22      361.69    135.07 o 
  -5  18  11      480.19      530.16    126.30 o 
  -4  18  11      885.29      786.47     62.55 o 
  -3  18  11     1180.42      966.83    131.76 o 
  -2  18  11       81.90       97.62     28.96 o 
  -1  18  11     1124.59      943.55    159.36 o 
   0  18  11      432.88      438.76     29.96 o 
   1  18  11      294.08      411.18    123.54 o 
   2  18  11        0.92        8.10     35.76 o 
   3  18  11        4.78       38.97    133.88 o 
  -4  19  11      483.46      474.55    166.09 o 
  -3  19  11      289.97      352.21    296.47 o 
  -2  19  11        3.15       11.95     32.16 o 
  -1  19  11       20.82       36.43    106.42 o 
   0  19  11      662.42      801.83    201.17 o 
   1  19  11      432.65      424.94     45.70 o 
   2  19  11       42.57       83.28     26.41 o 
   3  19  11        7.72        6.21     29.76 o 
  -4  20  11     1623.42     1340.69     86.82 o 
  -3  20  11       10.42        9.72     89.28 o 
  -2  20  11      595.75      643.54    132.64 o 
  -1  20  11      258.55      312.70    143.74 o 
   0  20  11        0.51       21.70    208.47 o 
   1  20  11       62.58      218.75    142.11 o 
   2  20  11      533.73      487.10     34.93 o 
   3  20  11      488.95      526.69     50.97 o 
  -3  21  11       35.41       28.20     45.88 o 
  -2  21  11      406.11      414.33     80.57 o 
  -1  21  11       37.23       33.14    126.88 o 
   0  21  11      914.29      906.24     75.78 o 
   1  21  11        9.19       59.43     99.10 o 
   2  21  11      439.77      464.29    159.93 o 
  -3  22  11        4.93        7.06    470.23 o 
  -2  22  11      514.83      449.69    118.44 o 
   0  22  11       71.88      237.84    252.29 o 
   1  22  11      287.98      356.77    246.42 o 
  -2  23  11      211.14      293.06    130.49 o 
  -1  23  11      195.80      416.63    365.91 o 
   0  23  11      142.50      326.54    162.75 o 
  -6   0  12     1636.19     1639.58    106.29 o 
  -4   0  12     2344.21     2370.38    226.45 o 
  -2   0  12      660.89      710.56    267.15 o 
   0   0  12       97.52      167.41    166.26 o 
   2   0  12     1730.14     1652.00    163.83 o 
   4   0  12      298.00      287.14     16.07 o 
  -6   1  12      103.14      216.56     42.83 o 
  -5   1  12       73.38       78.41      7.36 o 
  -4   1  12      612.91      549.20     20.43 o 
  -3   1  12        7.85       36.97     71.13 o 
  -2   1  12      669.55      764.47    119.68 o 
  -1   1  12      292.53      315.10     34.35 o 
   0   1  12      100.87      158.44     31.34 o 
   1   1  12      343.32      477.51    142.48 o 
   2   1  12        9.77        8.72      3.21 o 
   3   1  12      226.87      253.98     28.97 o 
   4   1  12        0.20       15.27      9.77 o 
   5   1  12       30.73       83.26     32.53 o 
  -6   2  12       17.48       68.01     45.06 o 
  -5   2  12       84.21      162.29     86.07 o 
  -4   2  12      178.45      215.69     65.36 o 
  -3   2  12      618.90      816.74     99.79 o 
  -2   2  12       21.60       21.13     27.63 o 
  -1   2  12      713.22      651.73     24.57 o 
   0   2  12       19.81       89.53     37.02 o 
   1   2  12       21.45      114.08     78.26 o 
   2   2  12      651.25      731.32    126.78 o 
   3   2  12      340.13      300.99     63.93 o 
   4   2  12       69.58       68.93     92.92 o 
   5   2  12      257.28      344.12     71.53 o 
  -6   3  12       77.34       72.55     12.49 o 
  -5   3  12     2129.96     1933.61     61.28 o 
  -4   3  12       94.36      104.84     24.03 o 
  -3   3  12     1291.92     1357.17     96.09 o 
  -2   3  12        0.16       31.78     41.92 o 
  -1   3  12       23.18       70.81     48.53 o 
   0   3  12       16.12       21.91     18.85 o 
   1   3  12      192.85      249.31     89.66 o 
   2   3  12      161.66      243.91     57.27 o 
   3   3  12      323.05      334.02     59.96 o 
   4   3  12       20.95       22.26     15.22 o 
   5   3  12      476.09      425.13     93.55 o 
  -6   4  12        6.83       28.50     29.85 o 
  -5   4  12        5.88       14.93     18.76 o 
  -4   4  12       12.85       33.69     76.87 o 
  -3   4  12     1185.24     1265.43    140.10 o 
  -2   4  12      346.40      467.60    101.57 o 
  -1   4  12      724.89      618.13    109.74 o 
   0   4  12      919.45     1162.03    141.38 o 
   1   4  12       32.60       68.04     44.28 o 
   2   4  12      486.91      585.91    126.22 o 
   3   4  12       18.53      122.97    105.07 o 
   4   4  12      171.04      247.15     47.15 o 
   5   4  12      102.05      212.22    168.34 o 
  -6   5  12        2.97       13.59     12.35 o 
  -5   5  12      261.21      316.10     65.83 o 
  -4   5  12      158.30      290.98     86.58 o 
  -3   5  12      322.01      461.98    142.32 o 
  -2   5  12     1309.46     1351.43    138.50 o 
  -1   5  12       65.13      105.96    116.98 o 
   0   5  12        8.58       68.74    111.25 o 
   1   5  12      395.66      487.64     92.15 o 
   2   5  12       89.42      250.97     88.18 o 
   3   5  12      907.47      796.19     75.83 o 
   4   5  12        0.83        8.37     34.70 o 
   5   5  12      146.52      255.73    147.21 o 
  -6   6  12     1279.83     1108.91     25.98 o 
  -5   6  12       19.59       69.08     26.91 o 
  -4   6  12     2850.89     2593.14     70.98 o 
  -3   6  12      205.39      178.59    131.46 o 
  -2   6  12       92.79      145.26     29.28 o 
  -1   6  12       36.99       76.27     54.11 o 
   0   6  12      323.59      302.16     25.54 o 
   1   6  12      506.34      607.84     78.23 o 
   2   6  12      186.31      233.27     48.57 o 
   3   6  12      454.43      447.38     37.28 o 
   4   6  12      137.19      257.20     71.58 o 
  -6   7  12      434.32      416.37     35.08 o 
  -5   7  12       38.94       52.74     30.08 o 
  -4   7  12      296.77      270.71     22.78 o 
  -3   7  12        2.54       39.85    118.04 o 
  -2   7  12     1901.33     1761.97    159.89 o 
  -1   7  12     1257.13     1342.27    117.57 o 
   0   7  12       33.82       51.99     28.39 o 
   1   7  12      245.73      287.61     32.86 o 
   2   7  12        2.63       52.52     45.39 o 
   3   7  12       89.62       84.74     19.19 o 
   4   7  12       24.16       54.78     66.75 o 
  -6   8  12       13.92       41.16     69.07 o 
  -5   8  12      267.47      424.26    166.67 o 
  -4   8  12      369.09      416.83    124.32 o 
  -3   8  12      776.99     1113.58    204.39 o 
  -2   8  12       16.95       22.30     51.10 o 
  -1   8  12      161.48      174.99     49.89 o 
   0   8  12      185.26      249.08     69.23 o 
   1   8  12      278.15      338.20    145.38 o 
   2   8  12      549.50      512.02     36.30 o 
   3   8  12      178.03      200.80     59.52 o 
   4   8  12      571.27      523.33     66.91 o 
  -5   9  12     1531.42     1344.56     86.04 o 
  -4   9  12        3.29       39.33     95.95 o 
  -3   9  12     1997.78     2378.37    185.64 o 
  -2   9  12       37.00       64.03     69.32 o 
  -1   9  12      484.75      492.76     47.14 o 
   0   9  12      376.92      367.89     58.45 o 
   1   9  12       71.92      116.59    156.45 o 
   2   9  12      986.99     1050.42     77.63 o 
   3   9  12       14.62       33.02     58.57 o 
   4   9  12       90.01      110.10    122.05 o 
  -5  10  12       66.79      140.43    134.50 o 
  -4  10  12       11.24       64.37     50.04 o 
  -3  10  12      783.47      824.79     67.96 o 
  -2  10  12     1372.21     1478.06    112.17 o 
  -1  10  12      455.64      413.54    104.69 o 
   0  10  12     1327.61     1306.22    124.33 o 
   1  10  12      145.45      193.41     65.41 o 
   2  10  12        4.79       48.67     24.65 o 
   3  10  12       42.68       64.25     96.85 o 
   4  10  12       96.69      155.95     85.87 o 
  -5  11  12      156.96      148.49     70.87 o 
  -4  11  12      738.06      667.47     75.59 o 
  -3  11  12      540.55      462.56     79.47 o 
  -2  11  12      471.14      481.97    108.35 o 
  -1  11  12        8.56       30.92     84.62 o 
   0  11  12       70.31      154.24     47.62 o 
   1  11  12      309.53      461.87    150.08 o 
   2  11  12     1671.07     2044.42    131.64 o 
   3  11  12      190.55      222.96     62.69 o 
   4  11  12      328.82      372.03    108.76 o 
  -5  12  12      155.52      280.86     82.12 o 
  -4  12  12      778.59      790.20    269.50 o 
  -3  12  12        1.25       14.57     77.28 o 
  -2  12  12        0.33       54.62     56.41 o 
  -1  12  12      305.41      369.61     53.17 o 
   0  12  12      375.69      386.64    119.52 o 
   1  12  12      424.38      401.85     39.04 o 
   2  12  12      199.58      254.52     89.97 o 
   3  12  12      395.49      320.60    119.21 o 
  -5  13  12        7.12      111.26     79.77 o 
  -4  13  12      183.09      250.24     65.78 o 
  -3  13  12      681.70      669.80     18.74 o 
  -2  13  12      288.67      257.39     81.69 o 
  -1  13  12     1935.84     1861.85     41.16 o 
   0  13  12        0.55       31.82     66.46 o 
   1  13  12     1193.64     1093.06    224.54 o 
   2  13  12      957.38     1354.58    160.35 o 
   3  13  12      115.90      110.08     16.18 o 
  -4  14  12       62.27       88.26    229.14 o 
  -3  14  12      104.16      162.31     32.77 o 
  -2  14  12       76.25      129.09     68.26 o 
  -1  14  12       35.09       58.25     36.58 o 
   0  14  12       49.05       89.48    125.36 o 
   1  14  12     1301.87     1497.17     99.44 o 
   2  14  12      122.05      158.02     25.23 o 
   3  14  12      979.08     1303.44     96.91 o 
  -4  15  12       90.78      134.51    102.76 o 
  -3  15  12       80.30      199.05    166.78 o 
  -2  15  12      144.61      239.63    182.19 o 
  -1  15  12      135.07      149.91     90.23 o 
   0  15  12      503.01      447.77     27.91 o 
   1  15  12      408.09      395.41     89.18 o 
   2  15  12      415.10      424.97     32.90 o 
   3  15  12      575.99      721.20    121.64 o 
  -4  16  12      101.86      101.11    324.51 o 
  -3  16  12       10.03        8.39     14.12 o 
  -2  16  12     1132.42     1219.56    114.91 o 
  -1  16  12      183.48      187.13     30.31 o 
   0  16  12     1272.88     1611.33    145.62 o 
   1  16  12      457.15      447.89     93.82 o 
   2  16  12        0.46       22.40     88.49 o 
  -3  17  12       32.12       54.57     32.42 o 
  -2  17  12       30.69       62.34    122.97 o 
  -1  17  12        1.84       13.32     53.32 o 
   0  17  12      460.72      433.63      5.45 o 
   1  17  12      319.52      408.75     90.64 o 
   2  17  12     2663.16     2452.39     65.04 o 
  -3  18  12      110.12      121.65     80.40 o 
  -2  18  12        4.52        0.96    187.23 o 
  -1  18  12      381.25      418.52    144.77 o 
   0  18  12     1112.80     1495.09    172.20 o 
   1  18  12      379.68      383.23     65.22 o 
  -2  19  12      140.04      214.83     79.46 o 
  -1  19  12     1231.62     1242.45    120.37 o 
   0  19  12        5.65       48.75     99.04 o 
  -5   0  13       17.12      109.98     50.47 o 
  -3   0  13      134.71      166.04     37.39 o 
  -1   0  13     5078.26     4775.77    131.28 o 
   1   0  13     2676.89     2659.79     78.66 o 
   3   0  13     1313.32     1063.16    459.48 o 
  -5   1  13        1.14        4.45     68.49 o 
  -4   1  13      426.94      448.08     71.40 o 
  -3   1  13      430.82      370.63     50.85 o 
  -2   1  13      137.66      222.97     61.85 o 
  -1   1  13      289.79      378.90    132.88 o 
   0   1  13      681.07      625.89    162.67 o 
   1   1  13      163.12      157.16     89.36 o 
   2   1  13      222.24      359.65    155.01 o 
   3   1  13     4737.69     4229.70     58.21 o 
  -5   2  13      567.03      561.12     93.38 o 
  -4   2  13       16.36       58.24    159.09 o 
  -3   2  13      295.27      265.51     48.30 o 
  -2   2  13      493.91      515.22     63.99 o 
  -1   2  13      643.97      719.68    119.88 o 
   0   2  13      170.76      167.99     31.95 o 
   1   2  13      220.95      271.42     54.01 o 
   2   2  13      691.16      698.56    126.07 o 
   3   2  13       80.64      195.84     53.44 o 
  -4   3  13      184.75      178.09     46.71 o 
  -3   3  13      254.46      420.55    148.51 o 
  -2   3  13      826.99      804.85     92.81 o 
  -1   3  13       43.17       61.60    128.81 o 
   0   3  13     4641.28     4111.06     54.15 o 
   1   3  13      158.78      188.77     34.63 o 
   2   3  13     2186.63     1879.57     46.25 o 
   3   3  13      276.88      344.21    138.12 o 
  -4   4  13      158.61      128.63     37.97 o 
  -3   4  13     1039.25      956.56     61.19 o 
  -2   4  13      667.30      717.73     55.34 o 
  -1   4  13       10.57       17.37     10.22 o 
   0   4  13        0.00       13.22    176.05 o 
   1   4  13      232.83      219.19     61.20 o 
   2   4  13      359.96      366.93     52.39 o 
   3   4  13       12.53       62.42     19.18 o 
  -4   5  13      425.53      507.89     98.60 o 
  -3   5  13       70.64      129.52    144.04 o 
  -2   5  13      156.11      183.25    194.66 o 
  -1   5  13      578.88      843.93    124.91 o 
   0   5  13      329.72      399.56     55.77 o 
   1   5  13       18.99       88.01     72.13 o 
   2   5  13      156.50      357.21    168.62 o 
   3   5  13      869.35     1183.84    107.78 o 
  -4   6  13       69.89       93.98     66.26 o 
  -3   6  13      107.84      176.36    113.81 o 
  -2   6  13       49.76       42.93      6.09 o 
  -1   6  13     2141.86     1999.26    151.50 o 
   0   6  13      325.25      356.40     41.41 o 
   1   6  13     2254.19     2556.21    122.84 o 
   2   6  13       48.17       83.29     75.40 o 
   3   6  13      788.30     1059.15     92.89 o 
  -4   7  13      890.85      883.39    257.40 o 
  -3   7  13      980.01     1129.11    296.10 o 
  -2   7  13     1069.14     1124.98     57.11 o 
  -1   7  13      297.43      259.71     16.17 o 
   0   7  13       92.19       83.39     76.65 o 
   1   7  13      144.17      246.79     38.21 o 
   2   7  13       26.46       42.08     60.42 o 
   3   7  13      555.95      535.70    132.56 o 
  -4   8  13      120.31      112.45     71.56 o 
  -3   8  13       13.10       25.79     62.66 o 
  -2   8  13      539.33      493.48    174.24 o 
  -1   8  13      456.69      401.66     65.60 o 
   0   8  13      360.50      385.56     55.81 o 
   1   8  13      186.31      316.76     83.97 o 
   2   8  13      216.49      191.77     26.36 o 
  -4   9  13      547.16      448.05     55.43 o 
  -3   9  13      305.71      284.67     31.09 o 
  -2   9  13        2.81       25.14     58.16 o 
  -1   9  13        1.05       42.64     56.38 o 
   0   9  13     1533.55     1441.80    125.33 o 
   1   9  13       61.15       95.66     94.79 o 
   2   9  13      922.74     1320.10    115.90 o 
  -3  10  13     1937.96     1778.85    134.73 o 
  -2  10  13      616.31      535.33     25.46 o 
  -1  10  13      158.91      139.52     38.08 o 
   0  10  13      249.35      312.64     30.67 o 
   1  10  13        3.17       38.03     35.95 o 
   2  10  13      279.79      294.84     79.63 o 
  -3  11  13      263.59      345.29    107.63 o 
  -2  11  13       39.38       82.79    102.70 o 
  -1  11  13      248.72      322.15    134.86 o 
   0  11  13      216.89      228.00     27.72 o 
   1  11  13       18.08       22.92     10.23 o 
   2  11  13       33.39       35.54     36.86 o 
  -3  12  13      214.69      229.87    234.66 o 
  -2  12  13       41.39       35.55     10.59 o 
  -1  12  13      150.42      222.86     57.23 o 
   0  12  13       47.27       71.59     74.84 o 
   1  12  13     2095.99     1912.68     82.69 o 
  -2  13  13      929.96     1134.41    191.46 o 
  -1  13  13      122.18      159.68     29.21 o 
   0  13  13        4.07        3.35     86.59 o 
   1  13  13        1.08       23.24     19.77 o 
  -1  14  13       17.83      110.49    195.29 o 
   0  14  13      147.33      191.85     57.17 o 
   0   0  14      173.81      187.00    303.70 o 
  -1   1  14        3.87       46.05    114.48 o 
   0   1  14       11.71       12.33    178.09 o 
  -1   2  14       21.86       51.64     76.26 o 
   0   2  14        5.56       21.78     49.74 o 
  -1   3  14     1176.67     1284.03    365.75 o 
                                                 
